# Supplementary material for: Revealing potential drug targets in liver dysfunction through proteome-wide Mendelian randomization
Source: Medicine (Baltimore). 2025 Sep 12;104(37):e44628. doi: 10.1097/MD.0000000000044628 (PMC12440426; doi:10.1097/MD.0000000000044628)
Supplement: Supplementary file 1 [file medi-104-e44628-s001.xlsx]

## Sheet: Sheet1
Table S1: Comprehensive details on data sources for liver function
Traits	Data sources
Aspartate aminotransferase levels	ebi-a-GCST90025980
Alanine aminotransferase levels	ebi-a-GCST90025979
Serum alkaline phosphatase levels	ebi-a-GCST90025947
Total bilirubin levels	ebi-a-GCST90013872
Gamma glutamyltransferase levels	ebi-a-GCST90014004
Direct bilirubin levels	ebi-a-GCST90025983

## Sheet: Sheet2
Table S2: MR analysis results of pQTL on liver function
MR analysis results of pQTL on Aspartate aminotransferase levels
SNP	effect_allele.exposure	other_allele.exposure	effect_allele.outcome	other_allele.outcome	beta.exposure	beta.outcome	eaf.exposure	eaf.outcome	remove	palindromic	ambiguous	id.outcome	chr	pos	se.outcome	samplesize.outcome	pval.outcome	outcome	originalname.outcome	outcome.deprecated	mr_keep.outcome	data_source.outcome	gene.exposure	info.exposure	pval.exposure	chr.exposure	pos.exposure	se.exposure	exposure	pval	mr_keep.exposure	pval_origin.exposure	id.exposure	action	SNP_index	mr_keep	beta_SMR	se_SMR	chisq_SMR	pval_SMR	pval_adj_SMR
rs1005364	G	C	G	C	-0.12	0.00140378	0.16299	0.157442	FALSE	TRUE	FALSE	ebi-a-GCST90025980	16	230481	0.00284055	436275	0.36	Aspartate aminotransferase levels || id:ebi-a-GCST90025980	Aspartate aminotransferase levels	Aspartate aminotransferase levels || ||	TRUE	igd	HBQ1	HBAT	4.26e-32	chr16	180482	0.0102265	18198_51	8.51e-32	TRUE	inferred	1flzxR	2	1	TRUE	-0.0116982	0.0236922	0.243794	0.621479	0.831697
rs10123355	A	G	A	G	-1.08	-0.158734	0.00402	2.63e-05	FALSE	FALSE	FALSE	ebi-a-GCST90025980	9	104189904	0.20868	436275	0.36	Aspartate aminotransferase levels || id:ebi-a-GCST90025980	Aspartate aminotransferase levels	Aspartate aminotransferase levels || ||	TRUE	igd	ALDOB	ALDOB	9.98e-52	chr9	101427622	0.0715885	18185_118	2e-51	FALSE	inferred	2pL1md	2	2	TRUE	0.146976	0.193468	0.577133	0.447438	0.764286
rs10142660	T	G	T	G	0.37	-0.00360657	0.13266	0.126833	FALSE	FALSE	FALSE	ebi-a-GCST90025980	14	105225620	0.00307664	436275	0.3	Aspartate aminotransferase levels || id:ebi-a-GCST90025980	Aspartate aminotransferase levels	Aspartate aminotransferase levels || ||	TRUE	igd	ADSSL1	PURA1	2.94e-203	chr14	104759283	0.012172	13998_26	5.89e-203	TRUE	inferred	pQDJ6P	2	1	TRUE	-0.00974749	0.00832142	1.37211	0.241449	0.598026
rs10179340	G	A	G	A	0.11	0.00498426	0.86784	0.852784	FALSE	FALSE	FALSE	ebi-a-GCST90025980	2	3523324	0.0029723	436275	0.0929994	Aspartate aminotransferase levels || id:ebi-a-GCST90025980	Aspartate aminotransferase levels	Aspartate aminotransferase levels || ||	TRUE	igd	ADI1	MTND	3.88e-22	chr2	3519553	0.0114547	12457_10	7.76e-22	TRUE	inferred	whkHQO	2	1	TRUE	0.0453115	0.0274298	2.7288	0.0985536	0.371013
rs10225292	C	T	C	T	-0.09	-0.00267838	0.34802	0.387155	FALSE	FALSE	FALSE	ebi-a-GCST90025980	7	156173238	0.00210259	436275	0.21	Aspartate aminotransferase levels || id:ebi-a-GCST90025980	Aspartate aminotransferase levels	Aspartate aminotransferase levels || ||	TRUE	igd	SHH	Sonic Hedgehog	1.09e-26	chr7	156380544	0.00846751	2743_5	2.19e-26	TRUE	inferred	PkRsfz	2	1	TRUE	0.0297598	0.0235293	1.59971	0.205944	0.570134
rs1023264	T	C	T	C	0.14	0.00100033	0.74169	0.66933	FALSE	FALSE	FALSE	ebi-a-GCST90025980	10	44893756	0.00215621	436275	0.66	Aspartate aminotransferase levels || id:ebi-a-GCST90025980	Aspartate aminotransferase levels	Aspartate aminotransferase levels || ||	TRUE	igd	CXCL12	SDF-1	3.54e-54	chr10	44398308	0.00905908	3516_60	7.08e-54	TRUE	inferred	E9lrxa	2	1	TRUE	0.00714521	0.0154084	0.215037	0.642848	0.843597
rs10437954	A	G	A	G	0.18	0.00152656	0.88442	0.884055	FALSE	FALSE	FALSE	ebi-a-GCST90025980	12	58003922	0.0034433	436275	0.37	Aspartate aminotransferase levels || id:ebi-a-GCST90025980	Aspartate aminotransferase levels	Aspartate aminotransferase levels || ||	TRUE	igd	ARHGEF25	ARHGP	6.9e-49	chr12	57610139	0.0122881	13519_112	1.38e-48	TRUE	inferred	beIDkK	2	1	TRUE	0.00848089	0.0191382	0.196372	0.657665	0.847989
rs1043836	T	C	T	C	-0.18	0.00203704	0.62962	0.63928	FALSE	FALSE	FALSE	ebi-a-GCST90025980	9	116136198	0.00216505	436275	0.26	Aspartate aminotransferase levels || id:ebi-a-GCST90025980	Aspartate aminotransferase levels	Aspartate aminotransferase levels || ||	TRUE	igd	HDHD3	HDHD3	4.89e-100	chr9	113373918	0.008491	19482_11	9.77e-100	TRUE	inferred	NQ6xSw	2	1	TRUE	-0.0113169	0.0120399	0.883504	0.347244	0.68701
rs10447396	A	G	A	G	0.12	-0.00493852	0.24445	0.294104	FALSE	FALSE	FALSE	ebi-a-GCST90025980	6	36113598	0.00224525	436275	0.02	Aspartate aminotransferase levels || id:ebi-a-GCST90025980	Aspartate aminotransferase levels	Aspartate aminotransferase levels || ||	TRUE	igd	MAPK13	MK13	3.54e-36	chr6	36145821	0.00959676	5006_71	7.08e-36	TRUE	inferred	w9LMaD	2	1	TRUE	-0.0411543	0.0189977	4.69278	0.0302897	0.181501
rs10466126	G	A	G	A	0.06	-0.000190795	0.74729	0.726219	FALSE	FALSE	FALSE	ebi-a-GCST90025980	10	135186806	0.00240135	436275	0.93	Aspartate aminotransferase levels || id:ebi-a-GCST90025980	Aspartate aminotransferase levels	Aspartate aminotransferase levels || ||	TRUE	igd	ECHS1	Enoyl-CoA hydratase	0	chr10	133373302	0.00925803	17787_1	1e-10	TRUE	inferred	TWI5xk	2	1	TRUE	-0.00317992	0.0400255	0.00631187	0.936677	0.967727
rs1047286	A	G	A	G	-0.07	0.0150863	0.24066	0.212967	FALSE	FALSE	FALSE	ebi-a-GCST90025980	19	6713262	0.00255131	436275	2e-09	Aspartate aminotransferase levels || id:ebi-a-GCST90025980	Aspartate aminotransferase levels	Aspartate aminotransferase levels || ||	TRUE	igd	TNFSF14	LIGHT	0	chr19	6713251	0.00939978	5988_49	0	TRUE	inferred	R0XTBc	2	1	TRUE	-0.215519	0.0465398	21.4447	3.64e-06	0.000123819
rs1047286	A	G	A	G	-0.06	0.0150863	0.24066	0.212967	FALSE	FALSE	FALSE	ebi-a-GCST90025980	19	6713262	0.00255131	436275	2e-09	Aspartate aminotransferase levels || id:ebi-a-GCST90025980	Aspartate aminotransferase levels	Aspartate aminotransferase levels || ||	TRUE	igd	MCEMP1	MCEM1	0	chr19	6713251	0.00888458	6283_60	0	TRUE	inferred	u7Aq0f	2	1	TRUE	-0.251438	0.0565184	19.7917	8.64e-06	0.000248443
rs1049564	A	G	A	G	-0.17	0.0145275	0.16518	0.179778	FALSE	FALSE	FALSE	ebi-a-GCST90025980	14	20940606	0.00270515	436275	6.1e-08	Aspartate aminotransferase levels || id:ebi-a-GCST90025980	Aspartate aminotransferase levels	Aspartate aminotransferase levels || ||	TRUE	igd	PNP	PNP	5.61e-56	chr14	20472447	0.010815	15435_4	1.12e-55	TRUE	inferred	P1K9oC	2	1	TRUE	-0.0854559	0.0168157	25.8258	3.74e-07	1.55e-05
rs10501089	T	C	T	C	0.13	-0.00390712	0.07064	0.0387206	FALSE	FALSE	FALSE	ebi-a-GCST90025980	11	27788859	0.00530162	436275	0.28	Aspartate aminotransferase levels || id:ebi-a-GCST90025980	Aspartate aminotransferase levels	Aspartate aminotransferase levels || ||	TRUE	igd	BDNF	BDNF	1.73e-16	chr11	27767312	0.0159395	2421_7	3.47e-16	TRUE	inferred	cqGXQE	2	1	TRUE	-0.0300548	0.0409478	0.538722	0.462963	0.766201
rs10501089	T	C	T	C	0.16	-0.00390712	0.07064	0.0387206	FALSE	FALSE	FALSE	ebi-a-GCST90025980	11	27788859	0.00530162	436275	0.28	Aspartate aminotransferase levels || id:ebi-a-GCST90025980	Aspartate aminotransferase levels	Aspartate aminotransferase levels || ||	TRUE	igd	BDNF	BDNF	3.08e-24	chr11	27767312	0.0158585	14047_78	6.17e-24	TRUE	inferred	3H1RKJ	2	1	TRUE	-0.0244195	0.0332234	0.540238	0.462334	0.766201
rs1050916	G	A	G	A	-0.29	-0.0170409	0.01125	0.0122179	FALSE	FALSE	FALSE	ebi-a-GCST90025980	7	43830880	0.00945803	436275	0.089	Aspartate aminotransferase levels || id:ebi-a-GCST90025980	Aspartate aminotransferase levels	Aspartate aminotransferase levels || ||	TRUE	igd	BLVRA	BIEA	0	chr7	43791281	0.0374147	11382_5	0	TRUE	inferred	rwYsTo	2	1	TRUE	0.0587617	0.0334834	3.07984	0.0792681	0.336493
rs10768174	A	G	A	G	0.18	-0.00480654	0.59501	0.573701	FALSE	FALSE	FALSE	ebi-a-GCST90025980	11	36079256	0.00206959	436275	0.0340001	Aspartate aminotransferase levels || id:ebi-a-GCST90025980	Aspartate aminotransferase levels	Aspartate aminotransferase levels || ||	TRUE	igd	FJX1	FJX1	1.55e-103	chr11	36057706	0.00834302	7921_65	3.09e-103	TRUE	inferred	7CwXpC	2	1	TRUE	-0.026703	0.0115641	5.33203	0.0209369	0.141162
rs10770186	G	A	G	A	-0.12	-0.00826974	0.54934	0.584489	FALSE	FALSE	FALSE	ebi-a-GCST90025980	12	122361412	0.002072	436275	3.1e-05	Aspartate aminotransferase levels || id:ebi-a-GCST90025980	Aspartate aminotransferase levels	Aspartate aminotransferase levels || ||	TRUE	igd	PSMD9	PSMD9	7.4e-49	chr12	121923506	0.00819468	13931_22	1.48e-48	TRUE	inferred	gnDwSD	2	1	TRUE	0.0689145	0.0178965	14.8281	0.00011777	0.00234006
rs10796961	A	G	A	G	-0.54	0.00577997	0.98055	0.965229	FALSE	FALSE	FALSE	ebi-a-GCST90025980	1	156556321	0.00610599	436275	0.31	Aspartate aminotransferase levels || id:ebi-a-GCST90025980	Aspartate aminotransferase levels	Aspartate aminotransferase levels || ||	TRUE	igd	APOA1BP	AIBP	9.1e-80	chr1	156586529	0.0286088	16621_77	1.82e-79	TRUE	inferred	37wTlV	2	1	TRUE	-0.0107036	0.0113216	0.893816	0.344445	0.68701
rs10908821	G	C	G	C	0.49	0.00369856	0.10261	0.122429	FALSE	TRUE	FALSE	ebi-a-GCST90025980	1	161008535	0.00312451	436275	0.19	Aspartate aminotransferase levels || id:ebi-a-GCST90025980	Aspartate aminotransferase levels	Aspartate aminotransferase levels || ||	TRUE	igd	TSTD1	KAT	1.04e-298	chr1	161038745	0.0132714	19277_4	2.09e-298	TRUE	inferred	JQYlrw	2	1	TRUE	0.00754808	0.00637983	1.39977	0.236763	0.590329
rs10972159	A	G	A	G	-0.56	-0.0253465	0.0311	0.0180141	FALSE	FALSE	FALSE	ebi-a-GCST90025980	9	34593086	0.00769997	436275	0.0017	Aspartate aminotransferase levels || id:ebi-a-GCST90025980	Aspartate aminotransferase levels	Aspartate aminotransferase levels || ||	TRUE	igd	CNTFR	CNTFR alpha	4.16e-125	chr9	34593088	0.0235673	14101_2	8.32e-125	TRUE	inferred	JOdTl6	2	1	TRUE	0.0452616	0.0138813	10.6317	0.00111166	0.0153986
rs11078596	T	C	T	C	-0.17	0.000782824	0.21819	0.182838	FALSE	FALSE	FALSE	ebi-a-GCST90025980	17	1618262	0.00264466	436275	0.69	Aspartate aminotransferase levels || id:ebi-a-GCST90025980	Aspartate aminotransferase levels	Aspartate aminotransferase levels || ||	TRUE	igd	SERPINF2	a2-Antiplasmin	7.57e-69	chr17	1714968	0.00971602	3024_18	1.51e-68	TRUE	inferred	niJi8h	2	1	TRUE	-0.00460485	0.015559	0.087592	0.767261	0.893943
rs11085197	C	G	C	G	-0.1	0.0151868	0.24055	0.213014	FALSE	TRUE	FALSE	ebi-a-GCST90025980	19	6713175	0.00255122	436275	1.5e-09	Aspartate aminotransferase levels || id:ebi-a-GCST90025980	Aspartate aminotransferase levels	Aspartate aminotransferase levels || ||	TRUE	igd	C3	C3b	3.23e-28	chr19	6713164	0.00913025	4480_59	6.46e-28	TRUE	inferred	E1nQdu	2	1	TRUE	-0.151868	0.0290368	27.3549	1.69e-07	7.92e-06
rs111451538	A	G	A	G	-1.34	0.0457579	0.0053	0.000513917	FALSE	FALSE	FALSE	ebi-a-GCST90025980	5	306807	0.0572116	436275	0.4	Aspartate aminotransferase levels || id:ebi-a-GCST90025980	Aspartate aminotransferase levels	Aspartate aminotransferase levels || ||	TRUE	igd	PDCD6	PDCD6	1.58e-126	chr5	306692	0.0560701	19488_1	3.16e-126	TRUE	inferred	fcbRj4	2	1	TRUE	-0.0341477	0.0427191	0.638966	0.424085	0.75889
rs11264535	C	G	C	G	-0.08	-0.00382375	0.29209	0.338734	FALSE	TRUE	FALSE	ebi-a-GCST90025980	1	156722424	0.00215225	436275	0.0580003	Aspartate aminotransferase levels || id:ebi-a-GCST90025980	Aspartate aminotransferase levels	Aspartate aminotransferase levels || ||	TRUE	igd	HDGF	HDGF	1.95e-18	chr1	156752632	0.00921452	16758_96	3.89e-18	TRUE	inferred	4BxJtu	2	1	TRUE	0.0477969	0.0274606	3.02955	0.0817608	0.336493
rs11264535	C	G	C	G	-0.08	-0.00382375	0.29209	0.338734	FALSE	TRUE	FALSE	ebi-a-GCST90025980	1	156722424	0.00215225	436275	0.0580003	Aspartate aminotransferase levels || id:ebi-a-GCST90025980	Aspartate aminotransferase levels	Aspartate aminotransferase levels || ||	TRUE	igd	HDGF	HDGF	3.88e-18	chr1	156752632	0.00929903	8953_47	7.76e-18	TRUE	inferred	tKjlzY	2	1	TRUE	0.0477969	0.0274708	3.02731	0.0818739	0.336493
rs113152874	C	G	C	G	0.78	-0.0197533	0.01745	0.0321904	FALSE	TRUE	FALSE	ebi-a-GCST90025980	12	113867073	0.00606134	436275	0.000899995	Aspartate aminotransferase levels || id:ebi-a-GCST90025980	Aspartate aminotransferase levels	Aspartate aminotransferase levels || ||	TRUE	igd	SDSL	SDSL	2.13e-147	chr12	113429268	0.0301994	17777_31	4.27e-147	TRUE	inferred	sGpPaO	2	1	TRUE	-0.0253247	0.00783256	10.454	0.00122384	0.015855
rs113400125	T	C	T	C	0.69	-0.00540199	0.02654	0.0260461	FALSE	FALSE	FALSE	ebi-a-GCST90025980	5	38406251	0.00695182	436275	0.35	Aspartate aminotransferase levels || id:ebi-a-GCST90025980	Aspartate aminotransferase levels	Aspartate aminotransferase levels || ||	TRUE	igd	EGFLAM	EGFLA	5.36e-150	chr5	38406149	0.0264787	12338_27	1.07e-149	TRUE	inferred	Q95p7w	2	2	TRUE	-0.00782897	0.0100796	0.603288	0.437326	0.759198
rs1135816	G	A	G	A	-0.23	-0.000739179	0.37818	0.407452	FALSE	FALSE	FALSE	ebi-a-GCST90025980	12	9750669	0.00209467	436275	0.780001	Aspartate aminotransferase levels || id:ebi-a-GCST90025980	Aspartate aminotransferase levels	Aspartate aminotransferase levels || ||	TRUE	igd	KLRB1	KLRB1	2.69e-177	chr12	9598073	0.00810841	10809_14	5.37e-177	TRUE	inferred	1QIwew	2	1	TRUE	0.00321382	0.00910797	0.124509	0.724195	0.879471
rs113859572	T	C	T	C	0.71	0.0164811	0.02075	0.0101405	FALSE	FALSE	FALSE	ebi-a-GCST90025980	17	60742307	0.0105251	436275	0.12	Aspartate aminotransferase levels || id:ebi-a-GCST90025980	Aspartate aminotransferase levels	Aspartate aminotransferase levels || ||	TRUE	igd	MRC2	MRC2	2.29e-138	chr17	62664946	0.0283868	3041_55	4.57e-138	TRUE	inferred	fehx0h	2	1	TRUE	0.0232128	0.0148531	2.44242	0.118094	0.408954
rs114464628	A	G	A	G	-0.27	0.00655856	0.0443	0.0397971	FALSE	FALSE	FALSE	ebi-a-GCST90025980	5	148533724	0.00523337	436275	0.23	Aspartate aminotransferase levels || id:ebi-a-GCST90025980	Aspartate aminotransferase levels	Aspartate aminotransferase levels || ||	TRUE	igd	ABLIM3	ABLM3	4.06e-46	chr5	149154161	0.0190029	13578_98	8.13e-46	TRUE	inferred	XlklcD	2	1	TRUE	-0.024291	0.0194581	1.55843	0.211895	0.570134
rs114780909	A	T	A	T	-1.86	-0.0148	0.00479	0.00868615	FALSE	TRUE	FALSE	ebi-a-GCST90025980	3	186360255	0.0114676	436275	0.2	Aspartate aminotransferase levels || id:ebi-a-GCST90025980	Aspartate aminotransferase levels	Aspartate aminotransferase levels || ||	TRUE	igd	FETUB	FETUB	1.73e-223	chr3	186642466	0.0583222	3367_8	3.47e-223	TRUE	inferred	z6tjLu	2	1	TRUE	0.00795699	0.00617042	1.66291	0.197211	0.563031
rs115396821	A	G	A	G	-0.53	-0.00669137	0.01227	0.00391151	FALSE	FALSE	FALSE	ebi-a-GCST90025980	4	110890274	0.0167284	436275	0.95	Aspartate aminotransferase levels || id:ebi-a-GCST90025980	Aspartate aminotransferase levels	Aspartate aminotransferase levels || ||	TRUE	igd	EGF	EGF	2.56e-47	chr4	109969118	0.036804	5509_7	5.13e-47	TRUE	inferred	L2nzaK	2	1	TRUE	0.0126252	0.0315752	0.159877	0.68927	0.864938
rs11539938	C	T	C	T	-0.05	0.000790726	0.43588	0.416016	FALSE	FALSE	FALSE	ebi-a-GCST90025980	19	3062857	0.00214337	436275	0.66	Aspartate aminotransferase levels || id:ebi-a-GCST90025980	Aspartate aminotransferase levels	Aspartate aminotransferase levels || ||	TRUE	igd	AES	AES	0	chr19	3062859	0.00762161	18396_10	1e-10	TRUE	inferred	YIu2Rr	2	1	TRUE	-0.0158145	0.0429351	0.135671	0.712623	0.876578
rs11541763	C	G	C	G	-0.19	-0.000514181	0.1648	0.162805	FALSE	TRUE	FALSE	ebi-a-GCST90025980	16	2301520	0.00279432	436275	0.92	Aspartate aminotransferase levels || id:ebi-a-GCST90025980	Aspartate aminotransferase levels	Aspartate aminotransferase levels || ||	TRUE	igd	DCI	D3D2	2.18e-70	chr16	2251519	0.0107358	19367_34	4.37e-70	TRUE	inferred	Rre3BZ	2	1	TRUE	0.00270622	0.0147077	0.0338558	0.854014	0.91782
rs11544513	T	G	T	G	-0.33	-0.0054932	0.00515	0.00330875	FALSE	FALSE	FALSE	ebi-a-GCST90025980	1	8926474	0.0178783	436275	0.94	Aspartate aminotransferase levels || id:ebi-a-GCST90025980	Aspartate aminotransferase levels	Aspartate aminotransferase levels || ||	TRUE	igd	ENO1	Alpha enolase	2e-10	chr1	8866415	0.0527598	11105_171	4e-10	TRUE	inferred	6DVL1B	2	1	TRUE	0.0166461	0.054242	0.0941785	0.758931	0.892579
rs11545029	A	G	A	G	0.07	-0.0015106	0.6174	0.600932	FALSE	FALSE	FALSE	ebi-a-GCST90025980	16	78420775	0.00210211	436275	0.51	Aspartate aminotransferase levels || id:ebi-a-GCST90025980	Aspartate aminotransferase levels	Aspartate aminotransferase levels || ||	TRUE	igd	WWOX	WWOX	3.15e-18	chr16	78386878	0.00811425	17724_3	6.31e-18	TRUE	inferred	NdIPVL	2	1	TRUE	-0.02158	0.0301341	0.512844	0.47391	0.766855
rs11548618	A	G	A	G	1.91	-0.0237831	0.00286	0.00664489	FALSE	FALSE	FALSE	ebi-a-GCST90025980	4	76943947	0.0131045	436275	0.05	Aspartate aminotransferase levels || id:ebi-a-GCST90025980	Aspartate aminotransferase levels	Aspartate aminotransferase levels || ||	TRUE	igd	CXCL10	IP-10	1.35e-135	chr4	76022794	0.0771539	4141_79	2.69e-135	TRUE	inferred	wBPnvh	2	1	TRUE	-0.0124519	0.00687941	3.27618	0.0702922	0.302176
rs11556868	T	C	T	C	0.09	0.000499484	0.1316	0.123908	FALSE	FALSE	FALSE	ebi-a-GCST90025980	1	111778325	0.00310073	436275	0.69	Aspartate aminotransferase levels || id:ebi-a-GCST90025980	Aspartate aminotransferase levels	Aspartate aminotransferase levels || ||	TRUE	igd	CHI3L2	CH3L2	0	chr1	111235703	0.0122618	9383_24	0	TRUE	inferred	eKVmvg	2	1	TRUE	0.00554982	0.0344609	0.0259362	0.872056	0.9292
rs11557488	A	G	A	G	0.11	0.00117953	0.2142	0.220348	FALSE	FALSE	FALSE	ebi-a-GCST90025980	19	11558275	0.0025671	436275	0.760001	Aspartate aminotransferase levels || id:ebi-a-GCST90025980	Aspartate aminotransferase levels	Aspartate aminotransferase levels || ||	TRUE	igd	PRKCSH	GLU2B	8.49e-32	chr19	11447460	0.00942134	5687_5	1.7e-31	TRUE	inferred	AJ9y5V	2	1	TRUE	0.010723	0.0233553	0.210795	0.646145	0.844858
rs11557652	T	A	T	A	-0.15	0.0030032	0.03389	0.0214679	FALSE	TRUE	FALSE	ebi-a-GCST90025980	5	10256172	0.00718301	436275	0.84	Aspartate aminotransferase levels || id:ebi-a-GCST90025980	Aspartate aminotransferase levels	Aspartate aminotransferase levels || ||	TRUE	igd	CCT5	TCP-1-epsilon	0	chr5	10256060	0.0221241	12569_25	0	TRUE	inferred	t2SmVU	2	1	TRUE	-0.0200213	0.0479777	0.174143	0.676455	0.86196
rs11568819	A	G	A	G	0.57	0.00632572	0.0663	0.0615296	FALSE	FALSE	FALSE	ebi-a-GCST90025980	11	102401633	0.00425405	436275	0.0830004	Aspartate aminotransferase levels || id:ebi-a-GCST90025980	Aspartate aminotransferase levels	Aspartate aminotransferase levels || ||	TRUE	igd	MMP7	MMP-7	2.08e-251	chr11	102530902	0.016841	2789_26	4.17e-251	TRUE	inferred	bsUR41	2	1	TRUE	0.0110978	0.00747045	2.20687	0.137397	0.446839
rs115868021	G	C	G	C	-0.37	-0.0100353	0.01603	0.00545602	FALSE	TRUE	FALSE	ebi-a-GCST90025980	1	160811374	0.0142319	436275	0.37	Aspartate aminotransferase levels || id:ebi-a-GCST90025980	Aspartate aminotransferase levels	Aspartate aminotransferase levels || ||	TRUE	igd	CD244	CD244	2.39e-31	chr1	160841584	0.0319318	5063_12	4.79e-31	TRUE	inferred	RUDsaY	2	1	TRUE	0.0271224	0.0385358	0.49537	0.481542	0.767663
rs11591147	T	G	T	G	-0.89	-0.00356669	0.01208	0.017653	FALSE	FALSE	FALSE	ebi-a-GCST90025980	1	55505647	0.00788731	436275	0.6	Aspartate aminotransferase levels || id:ebi-a-GCST90025980	Aspartate aminotransferase levels	Aspartate aminotransferase levels || ||	TRUE	igd	PCSK9	PCSK9	1.99e-117	chr1	55039974	0.0386841	5231_79	3.98e-117	TRUE	inferred	3mgZYV	2	1	TRUE	0.00400752	0.00886386	0.204411	0.651183	0.844858
rs116350534	G	T	G	T	-0.27	-0.0071209	0.00984	0.0222424	FALSE	FALSE	FALSE	ebi-a-GCST90025980	2	188343762	0.00692031	436275	0.35	Aspartate aminotransferase levels || id:ebi-a-GCST90025980	Aspartate aminotransferase levels	Aspartate aminotransferase levels || ||	TRUE	igd	TFPI	TFPI	0	chr2	187479035	0.0417059	3336_50	1e-10	TRUE	inferred	sjXpE7	2	1	TRUE	0.0263737	0.0259525	1.03272	0.30952	0.671514
rs11640587	G	C	G	C	0.12	-0.00226911	0.61902	0.615701	FALSE	TRUE	FALSE	ebi-a-GCST90025980	16	4264223	0.00210424	436275	0.18	Aspartate aminotransferase levels || id:ebi-a-GCST90025980	Aspartate aminotransferase levels	Aspartate aminotransferase levels || ||	TRUE	igd	SRL	SRCA	3.15e-46	chr16	4214222	0.00843519	10940_25	6.31e-46	TRUE	inferred	hjNHDG	2	1	TRUE	-0.0189092	0.0175856	1.1562	0.282255	0.64368
rs116482870	T	C	T	C	-0.24	0.0124912	0.04773	0.0639037	FALSE	FALSE	FALSE	ebi-a-GCST90025980	3	50339622	0.00420703	436275	0.002	Aspartate aminotransferase levels || id:ebi-a-GCST90025980	Aspartate aminotransferase levels	Aspartate aminotransferase levels || ||	TRUE	igd	HYAL1	HYAL1	7.23e-37	chr3	50302191	0.0190026	8309_12	1.45e-36	TRUE	inferred	KEIlaE	2	1	TRUE	-0.0520467	0.0180072	8.35401	0.00384837	0.0423321
rs116843064	A	G	A	G	-0.32	-0.0155659	0.02426	0.0193254	FALSE	FALSE	FALSE	ebi-a-GCST90025980	19	8429323	0.00773535	436275	0.0309999	Aspartate aminotransferase levels || id:ebi-a-GCST90025980	Aspartate aminotransferase levels	Aspartate aminotransferase levels || ||	TRUE	igd	ANGPTL4	ANGL4	3.3e-35	chr19	8364439	0.0259625	3796_79	6.61e-35	TRUE	inferred	3j7hTB	2	1	TRUE	0.0486434	0.024493	3.94425	0.0470319	0.244305
rs116869551	T	C	T	C	0.21	0.00291509	0.13901	0.138064	FALSE	FALSE	FALSE	ebi-a-GCST90025980	16	1876619	0.00297547	436275	0.37	Aspartate aminotransferase levels || id:ebi-a-GCST90025980	Aspartate aminotransferase levels	Aspartate aminotransferase levels || ||	TRUE	igd	HAGH	GLO2	3.15e-73	chr16	1826618	0.0116264	19267_14	6.31e-73	TRUE	inferred	QCWgba	2	1	TRUE	0.0138814	0.0141897	0.957011	0.327941	0.68701
rs116887052	T	G	T	G	3.23	-0.0140429	0.00045	0.00160617	FALSE	FALSE	FALSE	ebi-a-GCST90025980	10	95353604	0.0258785	436275	0.88	Aspartate aminotransferase levels || id:ebi-a-GCST90025980	Aspartate aminotransferase levels	Aspartate aminotransferase levels || ||	TRUE	igd	RBP4	RBP	1.9e-63	chr10	93593847	0.192564	15633_6	3.8e-63	TRUE	inferred	RDBarF	2	1	TRUE	-0.00434765	0.00801611	0.294158	0.587568	0.81519
rs116897071	C	T	C	T	0.32	0.00821276	0.00989	0.0116017	FALSE	FALSE	FALSE	ebi-a-GCST90025980	11	130332457	0.00992325	436275	0.33	Aspartate aminotransferase levels || id:ebi-a-GCST90025980	Aspartate aminotransferase levels	Aspartate aminotransferase levels || ||	TRUE	igd	ADAMTS15	ATS15	7.57e-16	chr11	130462562	0.0401212	4533_76	0	TRUE	inferred	LtrBM3	2	1	TRUE	0.0256649	0.0311767	0.677671	0.41039	0.745077
rs117014375	A	G	A	G	-1.88	0.00591184	0.00381	0.00848825	FALSE	FALSE	FALSE	ebi-a-GCST90025980	13	46733070	0.0119322	436275	0.47	Aspartate aminotransferase levels || id:ebi-a-GCST90025980	Aspartate aminotransferase levels	Aspartate aminotransferase levels || ||	TRUE	igd	LCP1	L-plastin	1.15e-180	chr13	46158935	0.0656481	17231_1	2.29e-180	TRUE	inferred	pHdOeO	2	1	TRUE	-0.0031446	0.00634787	0.2454	0.620333	0.831697
rs117103342	T	C	T	C	-0.8	0.00302587	0.01379	0.00750739	FALSE	FALSE	FALSE	ebi-a-GCST90025980	13	38156538	0.0123236	436275	0.7	Aspartate aminotransferase levels || id:ebi-a-GCST90025980	Aspartate aminotransferase levels	Aspartate aminotransferase levels || ||	TRUE	igd	POSTN	Periostin	1.35e-115	chr13	37582401	0.0350519	3457_57	2.69e-115	TRUE	inferred	TPYaQv	2	1	TRUE	-0.00378234	0.0154054	0.0602803	0.806054	0.90256
rs117165873	G	A	G	A	-0.32	-0.0292836	0.01374	0.00405208	FALSE	FALSE	FALSE	ebi-a-GCST90025980	8	2054077	0.0164201	436275	0.061	Aspartate aminotransferase levels || id:ebi-a-GCST90025980	Aspartate aminotransferase levels	Aspartate aminotransferase levels || ||	TRUE	igd	MYOM2	MYOM2	1.04e-19	chr8	2106287	0.0355221	13534_20	2.09e-19	TRUE	inferred	jD53yG	2	1	TRUE	0.0915113	0.0523087	3.06057	0.0802138	0.336493
rs11727676	C	T	C	T	0.24	0.0136915	0.10368	0.0965756	FALSE	FALSE	FALSE	ebi-a-GCST90025980	4	145659064	0.00348444	436275	1.2e-05	Aspartate aminotransferase levels || id:ebi-a-GCST90025980	Aspartate aminotransferase levels	Aspartate aminotransferase levels || ||	TRUE	igd	HHIP	HHIP	2.51e-70	chr4	144737912	0.013567	10833_64	5.01e-70	TRUE	inferred	x0BcYT	2	1	TRUE	0.0570479	0.0148723	14.7137	0.000125137	0.00234006
rs117399000	A	G	A	G	-0.56	-0.00538039	0.02683	0.031934	FALSE	FALSE	FALSE	ebi-a-GCST90025980	17	50213731	0.00582175	436275	0.6	Aspartate aminotransferase levels || id:ebi-a-GCST90025980	Aspartate aminotransferase levels	Aspartate aminotransferase levels || ||	TRUE	igd	CA10	Carbonic Anhydrase X	3.3e-106	chr17	52136371	0.0256206	13666_222	6.61e-106	TRUE	inferred	9T21Aj	2	1	TRUE	0.00960784	0.0104053	0.852599	0.355818	0.696733
rs118123280	A	G	A	G	-1.01	0.01577	0.01552	0.0157897	FALSE	FALSE	FALSE	ebi-a-GCST90025980	17	4060233	0.00829015	436275	0.0560003	Aspartate aminotransferase levels || id:ebi-a-GCST90025980	Aspartate aminotransferase levels	Aspartate aminotransferase levels || ||	TRUE	igd	CYB5D2	NEUFC	1.23e-234	chr17	4156939	0.0308999	10924_258	2.45e-234	TRUE	inferred	UDBvcI	2	1	TRUE	-0.0156139	0.00822196	3.60637	0.0575587	0.265765
rs119455955	A	G	A	G	-1.92	0.0779255	0.00291	0.000255396	FALSE	FALSE	FALSE	ebi-a-GCST90025980	11	6638271	0.0757211	436275	0.26	Aspartate aminotransferase levels || id:ebi-a-GCST90025980	Aspartate aminotransferase levels	Aspartate aminotransferase levels || ||	TRUE	igd	TPP1	TPP1	4.26e-155	chr11	6617040	0.0724394	17691_1	8.51e-155	TRUE	inferred	VGjbyf	2	1	TRUE	-0.0405862	0.0394678	1.05748	0.303791	0.671514
rs12100668	A	G	A	G	-0.17	-0.000803191	0.59231	0.606249	FALSE	FALSE	FALSE	ebi-a-GCST90025980	14	69793475	0.00210198	436275	0.56	Aspartate aminotransferase levels || id:ebi-a-GCST90025980	Aspartate aminotransferase levels	Aspartate aminotransferase levels || ||	TRUE	igd	GALNT16	GLTL1	3.62e-91	chr14	69326758	0.00840965	8923_94	7.24e-91	TRUE	inferred	JW1Bta	2	1	TRUE	0.00472465	0.0123668	0.145957	0.702429	0.873782
rs12137007	G	A	G	A	-0.21	0.000885906	0.17654	0.205091	FALSE	FALSE	FALSE	ebi-a-GCST90025980	1	160463406	0.00252873	436275	0.630001	Aspartate aminotransferase levels || id:ebi-a-GCST90025980	Aspartate aminotransferase levels	Aspartate aminotransferase levels || ||	TRUE	igd	SLAMF6	SLAF6	1.17e-91	chr1	160493616	0.0103599	5128_53	2.34e-91	TRUE	inferred	rRQHFI	2	1	TRUE	-0.0042186	0.0120434	0.122699	0.726126	0.879471
rs121912698	T	C	T	C	-1.47	0.010604	0.00704	0.00393196	FALSE	FALSE	FALSE	ebi-a-GCST90025980	3	52022837	0.0171185	436275	0.62	Aspartate aminotransferase levels || id:ebi-a-GCST90025980	Aspartate aminotransferase levels	Aspartate aminotransferase levels || ||	TRUE	igd	ACY1	Aminoacylase-1	1.9e-199	chr3	51988821	0.0488242	3343_1	3.8e-199	TRUE	inferred	ozQgpi	2	1	TRUE	-0.0072136	0.0116477	0.383552	0.535708	0.799414
rs1229984	C	T	C	T	-0.43	0.0151	0.99586	0.970231	FALSE	FALSE	FALSE	ebi-a-GCST90025980	4	100239319	0.00657336	436275	0.0460002	Aspartate aminotransferase levels || id:ebi-a-GCST90025980	Aspartate aminotransferase levels	Aspartate aminotransferase levels || ||	TRUE	igd	ADH1B	ADH1B	0	chr4	99318162	0.061834	9834_62	0	TRUE	inferred	kZPyQU	2	1	TRUE	-0.0351163	0.0160993	4.75775	0.0291667	0.178825
rs1245548	A	G	A	G	0.19	-0.000182721	0.45859	0.442799	FALSE	FALSE	FALSE	ebi-a-GCST90025980	10	73845884	0.00206886	436275	0.68	Aspartate aminotransferase levels || id:ebi-a-GCST90025980	Aspartate aminotransferase levels	Aspartate aminotransferase levels || ||	TRUE	igd	SPOCK2	Testican-2	5.12e-117	chr10	72086126	0.00827315	5491_12	1.02e-116	TRUE	inferred	Bi0akz	2	1	TRUE	-0.000961689	0.0108888	0.00780025	0.929623	0.9631
rs12459454	G	A	G	A	-0.07	0.00112484	0.32116	0.292917	FALSE	FALSE	FALSE	ebi-a-GCST90025980	19	42263143	0.00224843	436275	0.450001	Aspartate aminotransferase levels || id:ebi-a-GCST90025980	Aspartate aminotransferase levels	Aspartate aminotransferase levels || ||	TRUE	igd	CEACAM8	CEAM8	2.51e-17	chr19	41759235	0.00834683	18873_8	5.01e-17	TRUE	inferred	QKDqO2	2	1	TRUE	-0.0160691	0.0321775	0.249391	0.617505	0.831697
rs1250259	A	T	A	T	-0.16	-0.00838579	0.6733	0.73389	FALSE	TRUE	FALSE	ebi-a-GCST90025980	2	216300482	0.00232239	436275	0.000779992	Aspartate aminotransferase levels || id:ebi-a-GCST90025980	Aspartate aminotransferase levels	Aspartate aminotransferase levels || ||	TRUE	igd	FN1	FN1.4	3.15e-81	chr2	215435759	0.00839802	3435_53	6.31e-81	TRUE	inferred	vgFpft	2	1	TRUE	0.0524112	0.0147733	12.5861	0.000388624	0.0066066
rs12566888	T	G	T	G	-0.1	-0.00493442	0.063	0.0883137	FALSE	FALSE	FALSE	ebi-a-GCST90025980	1	156869047	0.0035934	436275	0.13	Aspartate aminotransferase levels || id:ebi-a-GCST90025980	Aspartate aminotransferase levels	Aspartate aminotransferase levels || ||	TRUE	igd	PEAR1	PEAR1	2e-10	chr1	156899255	0.0160711	8892_14	5e-10	TRUE	inferred	NHeHbk	2	1	TRUE	0.0493442	0.0367986	1.79808	0.179945	0.534122
rs12602950	A	G	A	G	-0.08	0.00105674	0.70312	0.726494	FALSE	FALSE	FALSE	ebi-a-GCST90025980	17	40123829	0.00232487	436275	0.56	Aspartate aminotransferase levels || id:ebi-a-GCST90025980	Aspartate aminotransferase levels	Aspartate aminotransferase levels || ||	TRUE	igd	CNP	CN37	5.61e-20	chr17	41971811	0.00881404	6609_22	1.12e-19	TRUE	inferred	sBIJBb	2	1	TRUE	-0.0132093	0.0290973	0.206087	0.649852	0.844858
rs1260326	C	T	C	T	-0.09	-0.0250057	0.65868	0.598301	FALSE	FALSE	FALSE	ebi-a-GCST90025980	2	27730940	0.0021106	436275	4.6e-34	Aspartate aminotransferase levels || id:ebi-a-GCST90025980	Aspartate aminotransferase levels	Aspartate aminotransferase levels || ||	TRUE	igd	GCKR	GCKR	2.88e-25	chr2	27508073	0.00872138	5223_59	5.75e-25	TRUE	inferred	o7tZFC	2	1	TRUE	0.277841	0.0357051	60.5525	7.16e-15	8.93e-13
rs12721043	A	C	A	C	-0.63	-0.0211765	0.00919	0.0109687	FALSE	FALSE	FALSE	ebi-a-GCST90025980	11	116692293	0.0099461	436275	0.025	Aspartate aminotransferase levels || id:ebi-a-GCST90025980	Aspartate aminotransferase levels	Aspartate aminotransferase levels || ||	TRUE	igd	APOA4	Apo A-IV	1.99e-48	chr11	116821577	0.0432212	17685_9	3.98e-48	TRUE	inferred	hLU7UT	2	1	TRUE	0.0336135	0.015955	4.43848	0.0351376	0.202176
rs12749939	T	C	T	C	-0.27	-0.0100003	0.28789	0.254375	FALSE	FALSE	FALSE	ebi-a-GCST90025980	1	45478433	0.002357	436275	9.3e-06	Aspartate aminotransferase levels || id:ebi-a-GCST90025980	Aspartate aminotransferase levels	Aspartate aminotransferase levels || ||	TRUE	igd	UROD	DCUP	7.23e-217	chr1	45012761	0.0085958	19289_29	1.45e-216	TRUE	inferred	0eNs8J	2	1	TRUE	0.0370381	0.00880891	17.6789	2.62e-05	0.000698621
rs12953909	T	C	T	C	0.78	0.00979182	0.02404	0.00793199	FALSE	FALSE	FALSE	ebi-a-GCST90025980	18	61322980	0.0120948	436275	0.44	Aspartate aminotransferase levels || id:ebi-a-GCST90025980	Aspartate aminotransferase levels	Aspartate aminotransferase levels || ||	TRUE	igd	SERPINB4	SCCA2	8.11e-207	chr18	63655746	0.0254354	15444_45	1.62e-206	TRUE	inferred	oYinm2	2	1	TRUE	0.0125536	0.0155116	0.654978	0.418338	0.755839
rs13167730	T	G	T	G	0.38	0.0119236	0.08121	0.0958919	FALSE	FALSE	FALSE	ebi-a-GCST90025980	5	79370247	0.00347653	436275	0.00179999	Aspartate aminotransferase levels || id:ebi-a-GCST90025980	Aspartate aminotransferase levels	Aspartate aminotransferase levels || ||	TRUE	igd	THBS4	TSP4	2.81e-133	chr5	80074424	0.0154854	3340_53	5.62e-133	TRUE	inferred	srMDoE	2	1	TRUE	0.0313779	0.00923769	11.5377	0.000681973	0.0106274
rs13283456	T	C	T	C	-0.1	-0.00999884	0.18239	0.207511	FALSE	FALSE	FALSE	ebi-a-GCST90025980	9	130884753	0.00259456	436275	0.000140001	Aspartate aminotransferase levels || id:ebi-a-GCST90025980	Aspartate aminotransferase levels	Aspartate aminotransferase levels || ||	TRUE	igd	PTGES2	PGES2	3.08e-21	chr9	128122474	0.0106529	18458_4	6.17e-21	TRUE	inferred	pOCbbr	2	1	TRUE	0.0999884	0.028047	12.7095	0.000363807	0.00647923
rs1354034	C	T	C	T	-0.09	0.00669364	0.61881	0.599926	FALSE	FALSE	FALSE	ebi-a-GCST90025980	3	56849749	0.00208535	436275	0.00239999	Aspartate aminotransferase levels || id:ebi-a-GCST90025980	Aspartate aminotransferase levels	Aspartate aminotransferase levels || ||	TRUE	igd	ARF4	ARF4	5e-26	chr3	56815721	0.00858273	18408_26	1e-25	TRUE	inferred	uTdxyo	2	1	TRUE	-0.0743738	0.0242318	9.4204	0.00214585	0.0250796
rs136148	T	C	T	C	-0.35	0.00184732	0.7514	0.692161	FALSE	FALSE	FALSE	ebi-a-GCST90025980	22	36652931	0.00222101	436275	0.4	Aspartate aminotransferase levels || id:ebi-a-GCST90025980	Aspartate aminotransferase levels	Aspartate aminotransferase levels || ||	TRUE	igd	APOL1	Apo L1	0	chr22	36256885	0.00914631	11510_31	2.18772267978504e-320	TRUE	inferred	4dZmXA	2	1	TRUE	-0.00527806	0.00634724	0.691478	0.405662	0.74471
rs136730	G	A	G	A	-1.26	0.000200419	0.99673	0.990138	FALSE	FALSE	FALSE	ebi-a-GCST90025980	22	45923827	0.0210516	436275	0.98	Aspartate aminotransferase levels || id:ebi-a-GCST90025980	Aspartate aminotransferase levels	Aspartate aminotransferase levels || ||	TRUE	igd	FBLN1	fibulin 1	8.49e-72	chr22	45527947	0.0704711	6470_19	1.7e-71	TRUE	inferred	PINTDC	2	1	TRUE	-0.000159063	0.0167076	9.06e-05	0.992404	0.995065
rs138066238	A	T	A	T	-0.59	-0.00851607	0.0061	0.00525233	FALSE	TRUE	FALSE	ebi-a-GCST90025980	17	61684629	0.0148108	436275	0.53	Aspartate aminotransferase levels || id:ebi-a-GCST90025980	Aspartate aminotransferase levels	Aspartate aminotransferase levels || ||	TRUE	igd	TACO1	TACO1	2.75e-29	chr17	63607269	0.0528034	9257_14	5.5e-29	TRUE	inferred	SjAonl	2	1	TRUE	0.014434	0.0251363	0.329741	0.565812	0.813475
rs138205828	C	T	C	T	-0.85	-0.0045703	0.01656	0.00385047	FALSE	FALSE	FALSE	ebi-a-GCST90025980	22	51021062	0.0188465	436275	1	Aspartate aminotransferase levels || id:ebi-a-GCST90025980	Aspartate aminotransferase levels	Aspartate aminotransferase levels || ||	TRUE	igd	CHKB	CHKB	3.88e-165	chr22	50582633	0.0310649	7761_125	7.76e-165	TRUE	inferred	A0lnsL	2	1	TRUE	0.00537682	0.0221732	0.0588022	0.808399	0.90256
rs138799489	T	G	T	G	0.64	0.00632877	0.00506	0.00195319	FALSE	FALSE	FALSE	ebi-a-GCST90025980	10	15296800	0.0237781	436275	0.57	Aspartate aminotransferase levels || id:ebi-a-GCST90025980	Aspartate aminotransferase levels	Aspartate aminotransferase levels || ||	TRUE	igd	FAM171A1	CJ038	1.17e-30	chr10	15254801	0.0558939	5610_32	2.34e-30	TRUE	inferred	oCxelb	2	1	TRUE	0.0098887	0.0371633	0.0708027	0.790172	0.902394
rs138861652	A	G	A	G	0.28	-0.00599299	0.23079	0.175629	FALSE	FALSE	FALSE	ebi-a-GCST90025980	8	7320265	0.00422622	436275	0.18	Aspartate aminotransferase levels || id:ebi-a-GCST90025980	Aspartate aminotransferase levels	Aspartate aminotransferase levels || ||	TRUE	igd	DEFB4A	HBD-2	4.06e-145	chr8	7462743	0.010927	13397_88	8.13e-145	TRUE	inferred	8ofHE0	2	1	TRUE	-0.0214035	0.0151167	2.00473	0.15681	0.495361
rs138862128	G	A	G	A	-2.21	0.0248805	0.00035	0.00051766	FALSE	FALSE	FALSE	ebi-a-GCST90025980	10	44876259	0.0463395	436275	0.48	Aspartate aminotransferase levels || id:ebi-a-GCST90025980	Aspartate aminotransferase levels	Aspartate aminotransferase levels || ||	TRUE	igd	CXCL12	SDF-1	2.94e-17	chr10	44380811	0.264119	9278_9	5.89e-17	TRUE	inferred	9YJuiP	2	1	TRUE	-0.0112581	0.0210112	0.287099	0.592086	0.817122
rs138933625	G	C	G	C	-0.19	0.00600115	0.03342	0.05395	FALSE	TRUE	FALSE	ebi-a-GCST90025980	4	57314612	0.00468632	436275	0.18	Aspartate aminotransferase levels || id:ebi-a-GCST90025980	Aspartate aminotransferase levels	Aspartate aminotransferase levels || ||	TRUE	igd	PAICS	Multifunctional protein ADE2	3.01e-19	chr4	56448446	0.0213686	9841_197	6.03e-19	TRUE	inferred	nlp1Rq	2	1	TRUE	-0.031585	0.0249193	1.60653	0.20498	0.570134
rs139018301	A	G	A	G	2.24	0.0699241	0.00071	0.000304134	FALSE	FALSE	FALSE	ebi-a-GCST90025980	6	24667517	0.0601928	436275	0.24	Aspartate aminotransferase levels || id:ebi-a-GCST90025980	Aspartate aminotransferase levels	Aspartate aminotransferase levels || ||	TRUE	igd	ACOT13	ACO13	1.2e-45	chr6	24667289	0.158501	17675_17	2.4e-45	TRUE	inferred	GSGF6B	2	1	TRUE	0.0312161	0.0269624	1.34042	0.24696	0.603681
rs139236922	C	T	C	T	0.52	0.0609747	0.01052	0.00138954	FALSE	FALSE	FALSE	ebi-a-GCST90025980	4	55138648	0.0278345	436275	0.0439997	Aspartate aminotransferase levels || id:ebi-a-GCST90025980	Aspartate aminotransferase levels	Aspartate aminotransferase levels || ||	TRUE	igd	PDGFRA	PDGFRA	3.46e-42	chr4	54272481	0.0383482	10366_11	6.92e-42	TRUE	inferred	GTIfqc	2	1	TRUE	0.117259	0.0542219	4.67674	0.0305737	0.181501
rs139248801	G	A	G	A	-0.7	-0.0108248	0.01701	0.00705712	FALSE	FALSE	FALSE	ebi-a-GCST90025980	1	154901525	0.0124967	436275	0.29	Aspartate aminotransferase levels || id:ebi-a-GCST90025980	Aspartate aminotransferase levels	Aspartate aminotransferase levels || ||	TRUE	igd	PMVK	PMVK	2.75e-107	chr1	154929049	0.0318607	12450_42	5.5e-107	TRUE	inferred	U6sRHU	2	1	TRUE	0.015464	0.0178663	0.74916	0.386742	0.743954
rs139498556	T	C	T	C	-0.75	0.109759	0.00713	0.000336076	FALSE	FALSE	FALSE	ebi-a-GCST90025980	2	238289917	0.0708557	436275	0.0739997	Aspartate aminotransferase levels || id:ebi-a-GCST90025980	Aspartate aminotransferase levels	Aspartate aminotransferase levels || ||	TRUE	igd	COL6A3	Collagen alpha-3(VI)	4.77e-59	chr2	237381274	0.0464089	10511_10	9.55e-59	TRUE	inferred	GbJAiJ	2	1	TRUE	-0.146345	0.0949073	2.37771	0.123078	0.418465
rs139555315	A	G	A	G	-1.09	-0.0262434	0.0066	0.00197797	FALSE	FALSE	FALSE	ebi-a-GCST90025980	4	88901197	0.0239973	436275	0.17	Aspartate aminotransferase levels || id:ebi-a-GCST90025980	Aspartate aminotransferase levels	Aspartate aminotransferase levels || ||	TRUE	igd	SPP1	Osteopontin	7.06e-115	chr4	87980045	0.0479106	13113_7	1.41e-114	TRUE	inferred	GahsI4	2	1	TRUE	0.0240765	0.0220413	1.1932	0.274685	0.64368
rs139736017	A	G	A	G	2.81	-0.0158163	0.00263	8.76e-05	FALSE	FALSE	FALSE	ebi-a-GCST90025980	6	7883412	0.117895	436275	0.85	Aspartate aminotransferase levels || id:ebi-a-GCST90025980	Aspartate aminotransferase levels	Aspartate aminotransferase levels || ||	TRUE	igd	TXNDC5	TXND5	1.58e-300	chr6	7883179	0.0758747	11212_7	3.16e-300	TRUE	inferred	uQtiI6	2	1	TRUE	-0.00562858	0.0419558	0.0179975	0.89328	0.94574
rs139958347	C	G	C	G	-0.44	-0.0134263	0.04778	0.0416488	FALSE	TRUE	FALSE	ebi-a-GCST90025980	1	24513723	0.00522124	436275	0.0140001	Aspartate aminotransferase levels || id:ebi-a-GCST90025980	Aspartate aminotransferase levels	Aspartate aminotransferase levels || ||	TRUE	igd	IFNLR1	CRF2-12	7.06e-120	chr1	24187233	0.0189245	7192_37	1.41e-119	TRUE	inferred	mXXnaH	2	1	TRUE	0.0305143	0.0119388	6.53259	0.0105916	0.0921221
rs140122424	T	C	T	C	-1.92	0.00629137	0.00342	0.00321844	FALSE	FALSE	FALSE	ebi-a-GCST90025980	7	23286529	0.0183593	436275	0.86	Aspartate aminotransferase levels || id:ebi-a-GCST90025980	Aspartate aminotransferase levels	Aspartate aminotransferase levels || ||	TRUE	igd	GPNMB	GPNMB	9.98e-162	chr7	23246910	0.0709168	8289_8	2e-161	TRUE	inferred	Aefljo	2	1	TRUE	-0.00327676	0.0095629	0.117411	0.73186	0.880114
rs140185670	C	G	C	G	-0.55	0.011484	0.08558	0.0679778	FALSE	TRUE	FALSE	ebi-a-GCST90025980	19	51646140	0.00424465	436275	0.00680002	Aspartate aminotransferase levels || id:ebi-a-GCST90025980	Aspartate aminotransferase levels	Aspartate aminotransferase levels || ||	TRUE	igd	SIGLEC7	Siglec-7	5.48e-286	chr19	51142883	0.015227	2742_68	1.1e-285	TRUE	inferred	i3Iqz1	2	1	TRUE	-0.02088	0.00773917	7.27902	0.00697647	0.0669025
rs141023737	G	A	G	A	-1.61	-0.146136	0.00205	0.000374081	FALSE	FALSE	FALSE	ebi-a-GCST90025980	12	56231768	0.0599216	436275	0.015	Aspartate aminotransferase levels || id:ebi-a-GCST90025980	Aspartate aminotransferase levels	Aspartate aminotransferase levels || ||	TRUE	igd	MMP19	MMP19	2.13e-84	chr12	55837984	0.0828596	6425_87	4.27e-84	TRUE	inferred	uCLUrj	2	1	TRUE	0.0907677	0.0375104	5.85544	0.015529	0.113879
rs141062694	T	C	T	C	-1.12	-0.0614802	0.0017	0.000159193	FALSE	FALSE	FALSE	ebi-a-GCST90025980	16	31049855	0.099119	436275	0.719999	Aspartate aminotransferase levels || id:ebi-a-GCST90025980	Aspartate aminotransferase levels	Aspartate aminotransferase levels || ||	TRUE	igd	STX4	STX4	1.02e-28	chr16	31038534	0.101299	10668_5	2.04e-28	TRUE	inferred	djKuIx	2	1	TRUE	0.054893	0.0886383	0.383524	0.535724	0.799414
rs141236725	T	C	T	C	-1.19	-0.0209585	0.00409	0.00152385	FALSE	FALSE	FALSE	ebi-a-GCST90025980	2	211306106	0.0269135	436275	0.43	Aspartate aminotransferase levels || id:ebi-a-GCST90025980	Aspartate aminotransferase levels	Aspartate aminotransferase levels || ||	TRUE	igd	LANCL1	LANC1	2.88e-85	chr2	210441382	0.0609225	13986_6	5.75e-85	TRUE	inferred	GnmPc4	2	1	TRUE	0.0176122	0.0226344	0.605467	0.4365	0.759198
rs141298312	A	G	A	G	-0.24	-0.00185865	0.02987	0.0340491	FALSE	FALSE	FALSE	ebi-a-GCST90025980	1	173808677	0.00565656	436275	0.83	Aspartate aminotransferase levels || id:ebi-a-GCST90025980	Aspartate aminotransferase levels	Aspartate aminotransferase levels || ||	TRUE	igd	DARS2	SYDM	1.23e-25	chr1	173839539	0.0230748	12395_86	2.45e-25	TRUE	inferred	jOibd3	2	1	TRUE	0.00774438	0.0235808	0.107859	0.742595	0.883189
rs141921160	T	C	T	C	-0.61	-0.00323952	0.01035	0.00884779	FALSE	FALSE	FALSE	ebi-a-GCST90025980	17	26903928	0.0113963	436275	0.630001	Aspartate aminotransferase levels || id:ebi-a-GCST90025980	Aspartate aminotransferase levels	Aspartate aminotransferase levels || ||	TRUE	igd	ALDOC	aldolase C	3.71e-56	chr17	28576910	0.038742	9876_20	7.41e-56	TRUE	inferred	FaD4Dk	2	1	TRUE	0.00531069	0.0186855	0.0807778	0.776246	0.898811
rs142059440	C	G	C	G	0.46	-0.00602479	0.02101	0.0118261	FALSE	TRUE	FALSE	ebi-a-GCST90025980	7	44113855	0.0096392	436275	0.52	Aspartate aminotransferase levels || id:ebi-a-GCST90025980	Aspartate aminotransferase levels	Aspartate aminotransferase levels || ||	TRUE	igd	POLM	DPOLM	1.09e-61	chr7	44074256	0.0278262	12851_5	2.19e-61	TRUE	inferred	I6bbi0	2	1	TRUE	-0.0130974	0.0209698	0.390105	0.532244	0.799414
rs142601143	C	T	C	T	2.05	-0.0934005	0.00116	0.000345914	FALSE	FALSE	FALSE	ebi-a-GCST90025980	11	102819870	0.0574824	436275	0.13	Aspartate aminotransferase levels || id:ebi-a-GCST90025980	Aspartate aminotransferase levels	Aspartate aminotransferase levels || ||	TRUE	igd	MMP13	MMP-13	4.35e-64	chr11	102949141	0.121582	4925_54	8.71e-64	TRUE	inferred	QkD7uL	2	1	TRUE	-0.0455612	0.0281701	2.61586	0.1058	0.380474
rs143079629	A	G	A	G	1.36	0.0194409	0.00674	0.0151875	FALSE	FALSE	FALSE	ebi-a-GCST90025980	6	161128812	0.00864052	436275	0.05	Aspartate aminotransferase levels || id:ebi-a-GCST90025980	Aspartate aminotransferase levels	Aspartate aminotransferase levels || ||	TRUE	igd	PLG	Angiostatin	5.74e-160	chr6	160707780	0.0505124	3710_49	1.15e-159	TRUE	inferred	FB4Dqm	2	1	TRUE	0.0142948	0.00637547	5.02725	0.0249515	0.163517
rs143332484	T	C	T	C	-1.44	-0.0224401	0.00868	0.00985167	FALSE	FALSE	FALSE	ebi-a-GCST90025980	6	41129207	0.01073	436275	0.0569994	Aspartate aminotransferase levels || id:ebi-a-GCST90025980	Aspartate aminotransferase levels	Aspartate aminotransferase levels || ||	TRUE	igd	TREM2	TREM2	1.32e-257	chr6	41161469	0.0420257	16300_4	2.63e-257	TRUE	inferred	SVhkUx	2	1	TRUE	0.0155834	0.00746525	4.35748	0.0368468	0.205682
rs143387431	A	G	A	G	-0.67	0.0165945	0.00912	0.0031589	FALSE	FALSE	FALSE	ebi-a-GCST90025980	9	100839202	0.0193139	436275	0.39	Aspartate aminotransferase levels || id:ebi-a-GCST90025980	Aspartate aminotransferase levels	Aspartate aminotransferase levels || ||	TRUE	igd	NANS	SIAS	2.13e-58	chr9	98076920	0.0416974	17802_4	4.27e-58	TRUE	inferred	brmh85	2	1	TRUE	-0.0247679	0.0288679	0.73612	0.390907	0.743954
rs143579216	A	G	A	G	0.54	-0.00325021	0.00322	0.00283362	FALSE	FALSE	FALSE	ebi-a-GCST90025980	7	2265063	0.0199821	436275	0.64	Aspartate aminotransferase levels || id:ebi-a-GCST90025980	Aspartate aminotransferase levels	Aspartate aminotransferase levels || ||	TRUE	igd	MAD1L1	MD1L1	0	chr7	2225428	0.0717265	13618_15	0	TRUE	inferred	5Qnni7	2	1	TRUE	-0.00601891	0.0370125	0.0264447	0.870819	0.9292
rs143886639	A	C	A	C	-2.21	0.0029563	0.00022	0.000651366	FALSE	FALSE	FALSE	ebi-a-GCST90025980	1	155039441	0.0441197	436275	0.95	Aspartate aminotransferase levels || id:ebi-a-GCST90025980	Aspartate aminotransferase levels	Aspartate aminotransferase levels || ||	TRUE	igd	EFNA4	Ephrin-A4	0	chr1	155066965	0.336348	2614_28	1e-10	TRUE	inferred	tGWIbh	2	1	TRUE	-0.00133769	0.0199647	0.00448938	0.946579	0.974244
rs144030994	T	G	T	G	-0.69	0.0319818	0.00353	0.00568438	FALSE	FALSE	FALSE	ebi-a-GCST90025980	17	48542714	0.0138693	436275	0.0109999	Aspartate aminotransferase levels || id:ebi-a-GCST90025980	Aspartate aminotransferase levels	Aspartate aminotransferase levels || ||	TRUE	igd	CHAD	CHAD	3.08e-20	chr17	50465353	0.0754809	13460_4	6.17e-20	TRUE	inferred	cdJ2k9	2	1	TRUE	-0.0463504	0.0207301	4.99926	0.0253582	0.163517
rs144147445	A	G	A	G	-0.97	-0.00273914	0.00853	0.0183266	FALSE	FALSE	FALSE	ebi-a-GCST90025980	21	46930092	0.00783359	436275	0.8	Aspartate aminotransferase levels || id:ebi-a-GCST90025980	Aspartate aminotransferase levels	Aspartate aminotransferase levels || ||	TRUE	igd	COL18A1	Endostatin	1.02e-108	chr21	45510178	0.0438523	2201_17	2.04e-108	TRUE	inferred	aPxKaK	2	1	TRUE	0.00282386	0.00807688	0.122236	0.726622	0.879471
rs144983904	T	C	T	C	-1.92	0.134984	0.00352	0.000189742	FALSE	FALSE	FALSE	ebi-a-GCST90025980	6	46684252	0.0837973	436275	0.089	Aspartate aminotransferase levels || id:ebi-a-GCST90025980	Aspartate aminotransferase levels	Aspartate aminotransferase levels || ||	TRUE	igd	PLA2G7	PAFAH	2.81e-147	chr6	46716515	0.0743678	5015_15	5.62e-147	TRUE	inferred	iLNaZC	2	1	TRUE	-0.0703042	0.0437293	2.58474	0.107898	0.382186
rs145188037	A	G	A	G	1.03	-0.00750444	0.0176	0.0133703	FALSE	FALSE	FALSE	ebi-a-GCST90025980	7	45954465	0.00905284	436275	0.37	Aspartate aminotransferase levels || id:ebi-a-GCST90025980	Aspartate aminotransferase levels	Aspartate aminotransferase levels || ||	TRUE	igd	IGFBP3	IGFBP-3	4.67e-240	chr7	45914866	0.0311503	2571_12	9.33e-240	TRUE	inferred	nxzeTw	2	1	TRUE	-0.00728586	0.00879193	0.686743	0.407275	0.74471
rs145234879	A	C	A	C	0.41	-0.0208484	0.00891	0.0193614	FALSE	FALSE	FALSE	ebi-a-GCST90025980	17	1945354	0.00758128	436275	0.0064	Aspartate aminotransferase levels || id:ebi-a-GCST90025980	Aspartate aminotransferase levels	Aspartate aminotransferase levels || ||	TRUE	igd	OVCA2	OVCA2	4.35e-21	chr17	2042060	0.0438471	17697_2	8.71e-21	TRUE	inferred	DVjGl4	2	1	TRUE	-0.0508498	0.019274	6.9604	0.00833336	0.0779169
rs145410874	C	T	C	T	-1.22	0.0254236	0.00532	0.0050653	FALSE	FALSE	FALSE	ebi-a-GCST90025980	6	32084259	0.0209257	436275	0.35	Aspartate aminotransferase levels || id:ebi-a-GCST90025980	Aspartate aminotransferase levels	Aspartate aminotransferase levels || ||	TRUE	igd	ATF6B	ATF6B	1.29e-121	chr6	32116482	0.0520885	11387_3	2.57e-121	TRUE	inferred	jcnY6C	2	1	TRUE	-0.020839	0.0171753	1.47213	0.225009	0.586772
rs145670503	A	G	A	G	-0.52	0.041584	0.00278	0.000988812	FALSE	FALSE	FALSE	ebi-a-GCST90025980	7	107556054	0.0345299	436275	0.38	Aspartate aminotransferase levels || id:ebi-a-GCST90025980	Aspartate aminotransferase levels	Aspartate aminotransferase levels || ||	TRUE	igd	DLD	DLDH	0	chr7	107915609	0.0746021	15527_90	0	TRUE	inferred	mbKYPy	2	1	TRUE	-0.0799692	0.0673875	1.40828	0.235343	0.590329
rs145828426	A	G	A	G	2.01	-0.0473537	0.00304	0.00093736	FALSE	FALSE	FALSE	ebi-a-GCST90025980	18	334837	0.038223	436275	0.19	Aspartate aminotransferase levels || id:ebi-a-GCST90025980	Aspartate aminotransferase levels	Aspartate aminotransferase levels || ||	TRUE	igd	COLEC12	COLEC12	1.38e-171	chr18	334837	0.0720459	5457_5	2.75e-171	TRUE	inferred	WdsXwG	2	1	TRUE	-0.0235591	0.0190352	1.5318	0.215842	0.572517
rs145878095	T	C	T	C	-1.18	-0.00367626	0.0084	0.00617403	FALSE	FALSE	FALSE	ebi-a-GCST90025980	1	19615041	0.01383	436275	0.66	Aspartate aminotransferase levels || id:ebi-a-GCST90025980	Aspartate aminotransferase levels	Aspartate aminotransferase levels || ||	TRUE	igd	AKR7A3	ARK73	1.73e-161	chr1	19288547	0.0436172	18173_11	3.47e-161	TRUE	inferred	JHjUXE	2	1	TRUE	0.00311547	0.0117209	0.0706523	0.790389	0.902394
rs145940009	A	G	A	G	-1.01	-0.00352204	0.00488	0.00316001	FALSE	FALSE	FALSE	ebi-a-GCST90025980	1	20979136	0.0186155	436275	0.94	Aspartate aminotransferase levels || id:ebi-a-GCST90025980	Aspartate aminotransferase levels	Aspartate aminotransferase levels || ||	TRUE	igd	DDOST	OST48	8.11e-74	chr1	20652643	0.0556868	17161_1	1.62e-73	TRUE	inferred	tUKcXI	2	1	TRUE	0.00348717	0.0184322	0.0357925	0.849945	0.91782
rs145951301	G	A	G	A	1.22	-0.0112012	0.00496	0.00223946	FALSE	FALSE	FALSE	ebi-a-GCST90025980	10	76854612	0.022468	436275	0.61	Aspartate aminotransferase levels || id:ebi-a-GCST90025980	Aspartate aminotransferase levels	Aspartate aminotransferase levels || ||	TRUE	igd	DUSP13	DUSP13	4.46e-100	chr10	75094854	0.0575384	6525_17	8.91e-100	TRUE	inferred	z7zAQD	2	1	TRUE	-0.00918131	0.0184215	0.248405	0.6182	0.831697
rs146161869	G	A	G	A	-0.45	0.00498672	0.01509	0.00185814	FALSE	FALSE	FALSE	ebi-a-GCST90025980	1	153507809	0.0246029	436275	0.66	Aspartate aminotransferase levels || id:ebi-a-GCST90025980	Aspartate aminotransferase levels	Aspartate aminotransferase levels || ||	TRUE	igd	S100A6	S100A6	2.39e-40	chr1	153535333	0.0339736	13090_17	4.79e-40	TRUE	inferred	TlPTFA	2	1	TRUE	-0.0110816	0.0546795	0.0410729	0.839397	0.91782
rs147176673	A	G	A	G	-0.36	0.0217203	0.00929	0.0168471	FALSE	FALSE	FALSE	ebi-a-GCST90025980	1	202129205	0.00841453	436275	0.0179999	Aspartate aminotransferase levels || id:ebi-a-GCST90025980	Aspartate aminotransferase levels	Aspartate aminotransferase levels || ||	TRUE	igd	PTPN7	PTN7	1.62e-18	chr1	202160077	0.0413657	14688_6	3.24e-18	TRUE	inferred	ls645y	2	1	TRUE	-0.0603342	0.0243801	6.12427	0.0133339	0.10654
rs148118826	A	G	A	G	-0.8	0.00828793	0.00338	0.00180029	FALSE	FALSE	FALSE	ebi-a-GCST90025980	3	145824347	0.0252132	436275	0.57	Aspartate aminotransferase levels || id:ebi-a-GCST90025980	Aspartate aminotransferase levels	Aspartate aminotransferase levels || ||	TRUE	igd	PLOD2	PLOD2	2.75e-31	chr3	146106560	0.0691125	6923_1	5.5e-31	TRUE	inferred	e1Ksr4	2	1	TRUE	-0.0103599	0.0315292	0.107966	0.742472	0.883189
rs148212596	G	A	G	A	0.77	-0.00418127	0.0324	0.020489	FALSE	FALSE	FALSE	ebi-a-GCST90025980	1	193074511	0.00735669	436275	0.53	Aspartate aminotransferase levels || id:ebi-a-GCST90025980	Aspartate aminotransferase levels	Aspartate aminotransferase levels || ||	TRUE	igd	GLRX2	GLRX2	1.51e-252	chr1	193105381	0.0226983	12486_8	3.02e-252	TRUE	inferred	SxOxYZ	2	1	TRUE	-0.00543022	0.00955548	0.322946	0.569843	0.813475
rs148553428	A	G	A	G	-0.35	-0.0275909	0.0091	0.00504909	FALSE	FALSE	FALSE	ebi-a-GCST90025980	16	731318	0.0148063	436275	0.0340001	Aspartate aminotransferase levels || id:ebi-a-GCST90025980	Aspartate aminotransferase levels	Aspartate aminotransferase levels || ||	TRUE	igd	STUB1	CHIP	1.9e-17	chr16	681318	0.0415734	10336_3	3.8e-17	TRUE	inferred	U2u2Mq	2	1	TRUE	0.0788311	0.0433276	3.31029	0.0688473	0.299838
rs149174129	C	G	C	G	-1.24	-0.0743183	0.00937	0.000597338	FALSE	TRUE	FALSE	ebi-a-GCST90025980	2	97527138	0.0490935	436275	0.12	Aspartate aminotransferase levels || id:ebi-a-GCST90025980	Aspartate aminotransferase levels	Aspartate aminotransferase levels || ||	TRUE	igd	SEMA4C	SEM4C	7.74e-206	chr2	96861401	0.0405331	7923_41	1.55e-205	TRUE	inferred	DozZv3	2	1	TRUE	0.0599341	0.03964	2.28603	0.130544	0.435923
rs149432908	T	A	T	A	-0.72	0.00840103	0.00233	0.000975909	FALSE	TRUE	FALSE	ebi-a-GCST90025980	4	74275120	0.0329191	436275	0.61	Aspartate aminotransferase levels || id:ebi-a-GCST90025980	Aspartate aminotransferase levels	Aspartate aminotransferase levels || ||	TRUE	igd	ALB	Albumin	2.29e-20	chr4	73409403	0.0784853	18380_78	4.57e-20	TRUE	inferred	l3avvG	2	1	TRUE	-0.0116681	0.0457387	0.0650779	0.798643	0.902394
rs149698066	A	G	A	G	-1.63	0.0217008	0.00373	0.00676098	FALSE	FALSE	FALSE	ebi-a-GCST90025980	19	40964064	0.0133583	436275	0.0959997	Aspartate aminotransferase levels || id:ebi-a-GCST90025980	Aspartate aminotransferase levels	Aspartate aminotransferase levels || ||	TRUE	igd	BLVRB	BLVRB	3.97e-131	chr19	40458157	0.066976	17148_7	7.94e-131	TRUE	inferred	wi06Te	2	1	TRUE	-0.0133134	0.00821351	2.62735	0.105037	0.380474
rs149766065	T	C	T	C	-1	-0.0145299	0.00262	0.0012698	FALSE	FALSE	FALSE	ebi-a-GCST90025980	5	94927243	0.0309606	436275	0.62	Aspartate aminotransferase levels || id:ebi-a-GCST90025980	Aspartate aminotransferase levels	Aspartate aminotransferase levels || ||	TRUE	igd	ARSK	ARSK	8.3e-37	chr5	95591539	0.0792457	8269_327	1.66e-36	TRUE	inferred	68x82n	2	1	TRUE	0.0145299	0.030982	0.219941	0.639085	0.841612
rs149828052	A	C	A	C	1.54	0.0377845	0.00088	0.00167637	FALSE	FALSE	FALSE	ebi-a-GCST90025980	11	57155253	0.0279273	436275	0.19	Aspartate aminotransferase levels || id:ebi-a-GCST90025980	Aspartate aminotransferase levels	Aspartate aminotransferase levels || ||	TRUE	igd	PRG2	EMBP	7.57e-28	chr11	57387780	0.141607	7258_5	1.51e-27	TRUE	inferred	C3reEn	2	1	TRUE	0.0245354	0.0182744	1.8026	0.179399	0.534122
rs149886220	T	C	T	C	-0.86	-0.0246088	0.00812	0.000883948	FALSE	FALSE	FALSE	ebi-a-GCST90025980	1	203311527	0.0353787	436275	0.43	Aspartate aminotransferase levels || id:ebi-a-GCST90025980	Aspartate aminotransferase levels	Aspartate aminotransferase levels || ||	TRUE	igd	FMOD	fibromodulin	1.26e-80	chr1	203342399	0.0453117	6367_66	2.51e-80	TRUE	inferred	lMj65m	2	1	TRUE	0.0286149	0.0411656	0.483186	0.486983	0.767663
rs150057659	A	C	A	C	-1.79	0.0734583	0.0049	6.37e-05	FALSE	FALSE	FALSE	ebi-a-GCST90025980	1	89520397	0.144772	436275	0.97	Aspartate aminotransferase levels || id:ebi-a-GCST90025980	Aspartate aminotransferase levels	Aspartate aminotransferase levels || ||	TRUE	igd	GBP1	GBP1	6.59e-209	chr1	89054714	0.0580749	15326_64	1.32e-208	TRUE	inferred	2jCLB1	2	1	TRUE	-0.0410382	0.0808892	0.257392	0.611918	0.831697
rs150064130	T	C	T	C	-0.96	-0.1082	0.00558	0.000109458	FALSE	FALSE	FALSE	ebi-a-GCST90025980	2	206592643	0.105824	436275	0.3	Aspartate aminotransferase levels || id:ebi-a-GCST90025980	Aspartate aminotransferase levels	Aspartate aminotransferase levels || ||	TRUE	igd	NRP2	Neuropilin-2	9.98e-68	chr2	205727919	0.0553335	15387_44	2e-67	TRUE	inferred	RcQLGc	2	1	TRUE	0.112708	0.110425	1.04179	0.307405	0.671514
rs150358287	A	C	A	C	-0.32	0.0293975	0.0118	0.0110874	FALSE	FALSE	FALSE	ebi-a-GCST90025980	20	3687141	0.00989326	436275	0.002	Aspartate aminotransferase levels || id:ebi-a-GCST90025980	Aspartate aminotransferase levels	Aspartate aminotransferase levels || ||	TRUE	igd	SIGLEC1	Sialoadhesin	1.04e-19	chr20	3706494	0.0355221	4464_10	2.09e-19	FALSE	inferred	bEr5T7	2	1	TRUE	-0.0918672	0.0325549	7.9632	0.00477379	0.0495943
rs150404607	A	G	A	G	-0.26	-0.013633	0.00907	0.00556936	FALSE	FALSE	FALSE	ebi-a-GCST90025980	2	68882648	0.0141332	436275	0.25	Aspartate aminotransferase levels || id:ebi-a-GCST90025980	Aspartate aminotransferase levels	Aspartate aminotransferase levels || ||	TRUE	igd	BMP10	BMP10	2e-10	chr2	68655516	0.0416641	3587_53	4e-10	TRUE	inferred	IGbJ53	2	1	TRUE	0.0524346	0.055004	0.908756	0.340445	0.68701
rs150735389	A	G	A	G	-2.11	0.0393046	0.00549	0.00227033	FALSE	FALSE	FALSE	ebi-a-GCST90025980	1	160651021	0.0226733	436275	0.0629999	Aspartate aminotransferase levels || id:ebi-a-GCST90025980	Aspartate aminotransferase levels	Aspartate aminotransferase levels || ||	TRUE	igd	CD48	CD48	0	chr1	160681231	0.054972	3292_75	2.51973479379036e-322	TRUE	inferred	l3ETng	2	1	TRUE	-0.0186278	0.0107566	2.99897	0.0833174	0.338615
rs1558526	A	G	A	G	-0.24	0.00161102	0.21815	0.257687	FALSE	FALSE	FALSE	ebi-a-GCST90025980	12	9009820	0.00236625	436275	0.77	Aspartate aminotransferase levels || id:ebi-a-GCST90025980	Aspartate aminotransferase levels	Aspartate aminotransferase levels || ||	TRUE	igd	A2ML1	A2ML1	7.74e-142	chr12	8857224	0.00947547	15482_12	1.55e-141	TRUE	inferred	D9G39r	2	1	TRUE	-0.00671258	0.00986294	0.463198	0.496133	0.770109
rs1573496	G	C	G	C	-0.42	-0.00737089	0.0721	0.0965333	FALSE	TRUE	FALSE	ebi-a-GCST90025980	4	100349669	0.00351556	436275	0.0409996	Aspartate aminotransferase levels || id:ebi-a-GCST90025980	Aspartate aminotransferase levels	Aspartate aminotransferase levels || ||	TRUE	igd	ADH7	ADH7	1.07e-169	chr4	99428512	0.0151392	11377_19	2.14e-169	TRUE	inferred	WRDHS2	2	1	TRUE	0.0175497	0.00839425	4.37097	0.0365563	0.205682
rs15881	C	A	C	A	-0.31	0.000785382	0.50488	0.461451	FALSE	FALSE	FALSE	ebi-a-GCST90025980	8	21550768	0.00206146	436275	0.760001	Aspartate aminotransferase levels || id:ebi-a-GCST90025980	Aspartate aminotransferase levels	Aspartate aminotransferase levels || ||	TRUE	igd	GFRA2	GFRa-2	1.09e-293	chr8	21693256	0.00846825	2515_14	2.19e-293	TRUE	inferred	DiH6Ms	2	1	TRUE	-0.00253349	0.00665023	0.145133	0.703231	0.873782
rs1624358	G	T	G	T	-0.53	0.00412776	0.91465	0.899229	FALSE	FALSE	FALSE	ebi-a-GCST90025980	19	51487175	0.00381695	436275	0.27	Aspartate aminotransferase levels || id:ebi-a-GCST90025980	Aspartate aminotransferase levels	Aspartate aminotransferase levels || ||	TRUE	igd	KLK7	Kallikrein 7	2.88e-266	chr19	50983919	0.0152118	3378_49	5.75e-266	TRUE	inferred	wDr6ga	2	1	TRUE	-0.00778823	0.00720526	1.16836	0.279738	0.64368
rs163352	C	G	C	G	0.29	0.000495274	0.80105	0.812975	FALSE	TRUE	FALSE	ebi-a-GCST90025980	3	3098041	0.00261922	436275	0.780001	Aspartate aminotransferase levels || id:ebi-a-GCST90025980	Aspartate aminotransferase levels	Aspartate aminotransferase levels || ||	TRUE	igd	CNTN4	Contactin-4	3.46e-156	chr3	3056357	0.0109025	3298_52	6.92e-156	TRUE	inferred	FG6rlN	2	1	TRUE	0.00170784	0.00903202	0.035754	0.850024	0.91782
rs16987164	G	A	G	A	-1.73	-0.0354566	0.0064	0.0086859	FALSE	FALSE	FALSE	ebi-a-GCST90025980	22	29540588	0.0112719	436275	0.0012	Aspartate aminotransferase levels || id:ebi-a-GCST90025980	Aspartate aminotransferase levels	Aspartate aminotransferase levels || ||	TRUE	igd	KREMEN1	KREM1	1.12e-224	chr22	29144600	0.0541005	17331_138	2.24e-224	TRUE	inferred	WrKnI6	2	1	TRUE	0.0204951	0.006547	9.79981	0.0017453	0.021758
rs17010021	A	T	A	T	-0.22	0.00375399	0.05903	0.0372825	FALSE	TRUE	FALSE	ebi-a-GCST90025980	2	74761539	0.00543718	436275	0.44	Aspartate aminotransferase levels || id:ebi-a-GCST90025980	Aspartate aminotransferase levels	Aspartate aminotransferase levels || ||	TRUE	igd	LOXL3	LOXL3	3.46e-37	chr2	74534412	0.0173396	15427_35	6.92e-37	TRUE	inferred	Ojpq7A	2	1	TRUE	-0.0170636	0.024751	0.475286	0.490566	0.767663
rs17037076	A	G	A	G	-0.29	0.000824227	0.22091	0.191132	FALSE	FALSE	FALSE	ebi-a-GCST90025980	2	70033649	0.00261103	436275	0.66	Aspartate aminotransferase levels || id:ebi-a-GCST90025980	Aspartate aminotransferase levels	Aspartate aminotransferase levels || ||	TRUE	igd	ANXA4	annexin IV	1.35e-200	chr2	69806517	0.00960399	17164_15	2.69e-200	TRUE	inferred	mQPL8q	2	1	TRUE	-0.00284216	0.00900404	0.0996374	0.752265	0.887531
rs17220750	A	G	A	G	0.19	0.00835944	0.10741	0.102379	FALSE	FALSE	FALSE	ebi-a-GCST90025980	9	123787999	0.0033759	436275	0.016	Aspartate aminotransferase levels || id:ebi-a-GCST90025980	Aspartate aminotransferase levels	Aspartate aminotransferase levels || ||	TRUE	igd	C5	C5a	2.04e-48	chr9	121025721	0.0130364	2851_63	4.07e-48	TRUE	inferred	p2oaSC	2	1	TRUE	0.0439971	0.0180225	5.95959	0.0146374	0.109488
rs17658212	T	C	T	C	-0.4	-0.00152135	0.04753	0.0628649	FALSE	FALSE	FALSE	ebi-a-GCST90025980	15	41145919	0.00426486	436275	0.55	Aspartate aminotransferase levels || id:ebi-a-GCST90025980	Aspartate aminotransferase levels	Aspartate aminotransferase levels || ||	TRUE	igd	SPINT1	HAI-1	2.81e-94	chr15	40853721	0.0194503	2828_82	5.62e-94	TRUE	inferred	BQ96BS	2	1	TRUE	0.00380337	0.0106638	0.127209	0.721344	0.879471
rs17683306	T	C	T	C	-0.1	0.000983995	0.08905	0.107306	FALSE	FALSE	FALSE	ebi-a-GCST90025980	5	132652281	0.00332104	436275	0.81	Aspartate aminotransferase levels || id:ebi-a-GCST90025980	Aspartate aminotransferase levels	Aspartate aminotransferase levels || ||	TRUE	igd	FSTL4	FSTL4	0	chr5	133316589	0.0148444	9350_3	0	TRUE	inferred	uAOl7O	2	1	TRUE	-0.00983995	0.0332425	0.087619	0.767226	0.893943
rs17783344	G	T	G	T	-0.43	0.00170667	0.09544	0.136197	FALSE	FALSE	FALSE	ebi-a-GCST90025980	2	163208893	0.00304529	436275	0.74	Aspartate aminotransferase levels || id:ebi-a-GCST90025980	Aspartate aminotransferase levels	Aspartate aminotransferase levels || ||	TRUE	igd	GCA	GRAN	4.16e-223	chr2	162352383	0.0134947	12594_5	8.32e-223	TRUE	inferred	UpXA7P	2	1	TRUE	-0.003969	0.00708316	0.313984	0.575246	0.813475
rs17850756	A	G	A	G	-0.29	-0.00124234	0.27928	0.329464	FALSE	FALSE	FALSE	ebi-a-GCST90025980	19	46206262	0.0021889	436275	0.47	Aspartate aminotransferase levels || id:ebi-a-GCST90025980	Aspartate aminotransferase levels	Aspartate aminotransferase levels || ||	TRUE	igd	QPCTL	QPCTL	8.49e-224	chr19	45703004	0.00908687	8866_53	1.7e-223	FALSE	inferred	312kpX	2	1	TRUE	0.00428393	0.00754913	0.322027	0.570392	0.813475
rs1800382	T	C	T	C	-1.26	0.0120414	0.0072	0.0128507	FALSE	FALSE	FALSE	ebi-a-GCST90025980	12	6128388	0.00956995	436275	0.16	Aspartate aminotransferase levels || id:ebi-a-GCST90025980	Aspartate aminotransferase levels	Aspartate aminotransferase levels || ||	TRUE	igd	VWF	vWF	5.12e-159	chr12	6019222	0.0469399	3050_7	1.02e-158	TRUE	inferred	fuoRkN	2	1	TRUE	-0.00955667	0.00760354	1.57972	0.2088	0.570134
rs1800435	G	C	G	C	-0.42	-0.00739771	0.08677	0.0817044	FALSE	TRUE	FALSE	ebi-a-GCST90025980	9	116153891	0.003862	436275	0.0779992	Aspartate aminotransferase levels || id:ebi-a-GCST90025980	Aspartate aminotransferase levels	Aspartate aminotransferase levels || ||	TRUE	igd	ALAD	HEM2	5.61e-180	chr9	113391611	0.0146945	15523_9	1.12e-179	TRUE	inferred	t7QP1b	2	1	TRUE	0.0176136	0.00921587	3.65278	0.0559756	0.265765
rs181929025	T	C	T	C	-0.34	0.00558234	0.01519	0.0181351	FALSE	FALSE	FALSE	ebi-a-GCST90025980	1	1291085	0.007774	436275	0.450001	Aspartate aminotransferase levels || id:ebi-a-GCST90025980	Aspartate aminotransferase levels	Aspartate aminotransferase levels || ||	TRUE	igd	MXRA8	MXRA8	1.2e-22	chr1	1355705	0.0349676	10521_10	2.4e-22	TRUE	inferred	SNL3lS	2	1	TRUE	-0.0164186	0.022927	0.512839	0.473912	0.766855
rs182547559	G	C	G	C	-0.83	0.0197054	0.0013	0.00416341	FALSE	TRUE	FALSE	ebi-a-GCST90025980	11	66082215	0.0161794	436275	0.39	Aspartate aminotransferase levels || id:ebi-a-GCST90025980	Aspartate aminotransferase levels	Aspartate aminotransferase levels || ||	TRUE	igd	CD248	CD248	0	chr11	66314744	0.108779	15491_20	0	TRUE	inferred	7AeOt1	2	1	TRUE	-0.0237414	0.01974	1.4465	0.22909	0.586847
rs187076049	G	A	G	A	1.4	0.159333	0.00519	0.000155584	FALSE	FALSE	FALSE	ebi-a-GCST90025980	4	37848578	0.0841643	436275	0.13	Aspartate aminotransferase levels || id:ebi-a-GCST90025980	Aspartate aminotransferase levels	Aspartate aminotransferase levels || ||	TRUE	igd	PGM2	PGM2	5.61e-150	chr4	37846957	0.0537285	18330_7	1.12e-149	TRUE	inferred	i1lo5a	2	1	TRUE	0.113809	0.0602758	3.56508	0.0590069	0.269129
rs188791736	T	C	T	C	2.71	0.753566	0.00018	2.68e-06	FALSE	FALSE	FALSE	ebi-a-GCST90025980	9	95873003	0.673207	436275	0.53	Aspartate aminotransferase levels || id:ebi-a-GCST90025980	Aspartate aminotransferase levels	Aspartate aminotransferase levels || ||	TRUE	igd	C9orf89	BINCA	2.39e-19	chr9	93110721	0.30391	7778_104	4.79e-19	TRUE	inferred	u28FPf	2	1	TRUE	0.278069	0.250365	1.23355	0.266719	0.64262
rs191448232	C	G	C	G	-1.99	-0.0181238	0.00535	0.0126912	FALSE	TRUE	FALSE	ebi-a-GCST90025980	12	7254686	0.00930143	436275	0.0830004	Aspartate aminotransferase levels || id:ebi-a-GCST90025980	Aspartate aminotransferase levels	Aspartate aminotransferase levels || ||	TRUE	igd	C1RL	C1RL1	4.77e-282	chr12	7102090	0.0554808	9348_1	9.55e-282	TRUE	inferred	37FsqG	2	2	TRUE	0.00910744	0.00468098	3.78547	0.0516995	0.261292
rs1921	A	G	A	G	0.31	0.00425385	0.45719	0.391471	FALSE	FALSE	FALSE	ebi-a-GCST90025980	1	949608	0.00212047	436275	0.0379997	Aspartate aminotransferase levels || id:ebi-a-GCST90025980	Aspartate aminotransferase levels	Aspartate aminotransferase levels || ||	TRUE	igd	ISG15	UCRP	0	chr1	1014228	0.00820601	14151_4	2.69153480400173e-312	TRUE	inferred	NMFQr5	2	1	TRUE	0.0137221	0.00684986	4.01307	0.0451488	0.241223
rs199519799	C	T	C	T	-0.44	0.011821	0.0084	0.000298143	FALSE	FALSE	FALSE	ebi-a-GCST90025980	7	134127547	0.0608514	436275	0.96	Aspartate aminotransferase levels || id:ebi-a-GCST90025980	Aspartate aminotransferase levels	Aspartate aminotransferase levels || ||	TRUE	igd	AKR1B1	Aldose reductase	3.15e-23	chr7	134442795	0.0446323	16606_85	6.31e-23	TRUE	inferred	NGkKPm	2	1	TRUE	-0.0268659	0.138325	0.0377223	0.846002	0.91782
rs1995640	T	C	T	C	-0.05	0.00114385	0.41121	0.413174	FALSE	FALSE	FALSE	ebi-a-GCST90025980	3	44943069	0.0020765	436275	0.68	Aspartate aminotransferase levels || id:ebi-a-GCST90025980	Aspartate aminotransferase levels	Aspartate aminotransferase levels || ||	TRUE	igd	TGM4	TGM4	1e-10	chr3	44901577	0.00789028	18933_4	2e-10	TRUE	inferred	ujLanv	2	1	TRUE	-0.022877	0.0416866	0.301165	0.583153	0.813803
rs199875504	T	C	T	C	0.91	0.00746987	0.0023	0.00176824	FALSE	FALSE	FALSE	ebi-a-GCST90025980	19	41114407	0.0258629	436275	0.93	Aspartate aminotransferase levels || id:ebi-a-GCST90025980	Aspartate aminotransferase levels	Aspartate aminotransferase levels || ||	TRUE	igd	LTBP4	LTBP4	3.62e-28	chr19	40608501	0.0831645	13133_73	7.24e-28	TRUE	inferred	sn9Zxf	2	1	TRUE	0.00820865	0.0284307	0.0833622	0.772792	0.89759
rs199902085	C	T	C	T	-0.92	0.201832	0.00122	0.000102033	FALSE	FALSE	FALSE	ebi-a-GCST90025980	12	50500117	0.130688	436275	0.1	Aspartate aminotransferase levels || id:ebi-a-GCST90025980	Aspartate aminotransferase levels	Aspartate aminotransferase levels || ||	TRUE	igd	GPD1	GPDA	1.77e-19	chr12	50106334	0.102791	13697_51	3.55e-19	TRUE	inferred	CrW3ZD	2	1	TRUE	-0.219383	0.144151	2.31615	0.128037	0.431403
rs200188190	T	C	T	C	-1.16	0.0415968	0.00626	0.000196969	FALSE	FALSE	FALSE	ebi-a-GCST90025980	10	72644920	0.0851098	436275	0.79	Aspartate aminotransferase levels || id:ebi-a-GCST90025980	Aspartate aminotransferase levels	Aspartate aminotransferase levels || ||	TRUE	igd	PCBD1	PHS	3.97e-112	chr10	70885163	0.0516217	11313_100	7.94e-112	TRUE	inferred	SSft0u	2	1	TRUE	-0.0358593	0.0733879	0.238757	0.625106	0.831991
rs200264939	A	G	A	G	1.35	-0.0594062	0.00276	5.91e-05	FALSE	FALSE	FALSE	ebi-a-GCST90025980	4	38799315	0.140796	436275	0.760001	Aspartate aminotransferase levels || id:ebi-a-GCST90025980	Aspartate aminotransferase levels	Aspartate aminotransferase levels || ||	TRUE	igd	TLR1	TLR1	3.3e-74	chr4	38797694	0.074231	16324_38	6.61e-74	TRUE	inferred	iUkXvD	2	1	TRUE	-0.0440046	0.104321	0.17793	0.673158	0.86196
rs200777949	A	G	A	G	-1.18	-0.062099	0.00215	0.00011628	FALSE	FALSE	FALSE	ebi-a-GCST90025980	5	151047030	0.0962656	436275	0.73	Aspartate aminotransferase levels || id:ebi-a-GCST90025980	Aspartate aminotransferase levels	Aspartate aminotransferase levels || ||	TRUE	igd	SPARC	ON	6.59e-44	chr5	151667469	0.0852143	3043_49	1.32e-43	TRUE	inferred	iSVhRf	2	1	TRUE	0.0526263	0.0816695	0.415227	0.519328	0.79602
rs200868132	ATG	C	CG	NA	-2.45	-0.0360943	0.00115	0.000323096	FALSE	FALSE	FALSE	ebi-a-GCST90025980	5	180017689	0.0583306	436275	0.51	Aspartate aminotransferase levels || id:ebi-a-GCST90025980	Aspartate aminotransferase levels	Aspartate aminotransferase levels || ||	TRUE	igd	SCGB3A1	Secretoglobin family 3A member 1	1.73e-86	chr5	180590693	0.124518	6252_62	3.47e-86	FALSE	inferred	fogH3i	2	1	TRUE	0.0147324	0.0238202	0.382521	0.536257	0.799414
rs201058049	T	G	T	G	-0.83	0.0113357	0.01113	0.00572009	FALSE	FALSE	FALSE	ebi-a-GCST90025980	22	37420423	0.01446	436275	0.43	Aspartate aminotransferase levels || id:ebi-a-GCST90025980	Aspartate aminotransferase levels	Aspartate aminotransferase levels || ||	TRUE	igd	MPST	THTM	2.08e-104	chr22	37024382	0.0383064	12686_15	4.17e-104	TRUE	inferred	stoDDm	2	1	TRUE	-0.0136575	0.0174331	0.613751	0.433379	0.759198
rs201519174	C	G	C	G	0.94	0.040511	0.00459	0.000645716	FALSE	TRUE	FALSE	ebi-a-GCST90025980	2	25384325	0.0420162	436275	0.32	Aspartate aminotransferase levels || id:ebi-a-GCST90025980	Aspartate aminotransferase levels	Aspartate aminotransferase levels || ||	TRUE	igd	POMC	Corticotropin-lipotropin	9.98e-58	chr2	25161456	0.0588521	9204_33	2e-57	TRUE	inferred	G5xzze	2	2	TRUE	0.0430968	0.0447795	0.92626	0.335837	0.68701
rs201889975	G	A	G	A	-1.01	-0.23318	0.00074	5.87e-05	FALSE	FALSE	FALSE	ebi-a-GCST90025980	9	33261122	0.181663	436275	0.25	Aspartate aminotransferase levels || id:ebi-a-GCST90025980	Aspartate aminotransferase levels	Aspartate aminotransferase levels || ||	TRUE	igd	BAG1	BAG-1	0	chr9	33261124	0.15551	17195_43	1e-10	TRUE	inferred	mRiWvY	2	1	TRUE	0.230871	0.183343	1.58566	0.207948	0.570134
rs2020854	C	T	C	T	-0.31	-0.000777924	0.09012	0.0673519	FALSE	FALSE	FALSE	ebi-a-GCST90025980	12	56743367	0.00420949	436275	0.9	Aspartate aminotransferase levels || id:ebi-a-GCST90025980	Aspartate aminotransferase levels	Aspartate aminotransferase levels || ||	TRUE	igd	APOF	Apo F	1.62e-102	chr12	56349583	0.0144414	12370_30	3.24e-102	TRUE	inferred	1AyUSv	2	1	TRUE	0.00250943	0.0135795	0.0341494	0.853389	0.91782
rs2020921	A	G	A	G	-0.59	0.0067125	0.03337	0.0239525	FALSE	FALSE	FALSE	ebi-a-GCST90025980	8	42044965	0.00673002	436275	0.48	Aspartate aminotransferase levels || id:ebi-a-GCST90025980	Aspartate aminotransferase levels	Aspartate aminotransferase levels || ||	TRUE	igd	PLAT	tPA	1.82e-144	chr8	42187447	0.0230774	2212_69	3.63e-144	TRUE	inferred	boDdEw	2	1	TRUE	-0.0113771	0.0114155	0.993289	0.31894	0.680624
rs202102393	A	G	A	G	-1.7	-7.32e-06	0.00611	0.000477368	FALSE	FALSE	FALSE	ebi-a-GCST90025980	5	54405979	0.0500233	436275	1	Aspartate aminotransferase levels || id:ebi-a-GCST90025980	Aspartate aminotransferase levels	Aspartate aminotransferase levels || ||	TRUE	igd	GZMA	granzyme A	1.17e-211	chr5	55110151	0.0547913	3440_7	2.34e-211	TRUE	inferred	wZkc8x	2	1	TRUE	4.3e-06	0.0294255	2.14e-08	0.999883	0.999883
rs2070600	T	C	T	C	-0.74	0.0146142	0.04306	0.0639102	FALSE	FALSE	FALSE	ebi-a-GCST90025980	6	32151443	0.00562521	436275	0.00739997	Aspartate aminotransferase levels || id:ebi-a-GCST90025980	Aspartate aminotransferase levels	Aspartate aminotransferase levels || ||	TRUE	igd	AGER	sRAGE	2.23e-296	chr6	32183666	0.0201218	4125_52	4.47e-296	TRUE	inferred	bEbmQT	2	1	TRUE	-0.0197489	0.00762058	6.716	0.00955517	0.0871618
rs2071387	G	A	G	A	0.09	-0.00296434	0.20571	0.181175	FALSE	FALSE	FALSE	ebi-a-GCST90025980	3	139257603	0.00265746	436275	0.41	Aspartate aminotransferase levels || id:ebi-a-GCST90025980	Aspartate aminotransferase levels	Aspartate aminotransferase levels || ||	TRUE	igd	RBP1	CRBP	5.74e-21	chr3	139538761	0.0096552	19279_42	1.15e-20	TRUE	inferred	rFoztJ	2	1	TRUE	-0.0329371	0.029738	1.22673	0.268045	0.64262
rs2072696	C	G	C	G	-0.2	-0.00174405	0.24779	0.239049	FALSE	TRUE	FALSE	ebi-a-GCST90025980	8	86351051	0.00240789	436275	0.52	Aspartate aminotransferase levels || id:ebi-a-GCST90025980	Aspartate aminotransferase levels	Aspartate aminotransferase levels || ||	TRUE	igd	CA3	Carbonic anhydrase III	2.51e-97	chr8	85438822	0.00956793	3799_11	5.01e-97	TRUE	inferred	DVXbhB	2	1	TRUE	0.00872025	0.0120467	0.523991	0.469144	0.766201
rs2125739	C	T	C	T	-0.18	0.000311865	0.24693	0.253256	FALSE	FALSE	FALSE	ebi-a-GCST90025980	6	43412865	0.00236667	436275	0.95	Aspartate aminotransferase levels || id:ebi-a-GCST90025980	Aspartate aminotransferase levels	Aspartate aminotransferase levels || ||	TRUE	igd	DLK2	EGFL9	1.55e-85	chr6	43445127	0.00920023	9359_9	3.09e-85	TRUE	inferred	eTBFK4	2	1	TRUE	-0.00173258	0.0131485	0.0173635	0.895166	0.94574
rs2228603	T	C	T	C	-0.33	0.0525051	0.07397	0.0743665	FALSE	FALSE	FALSE	ebi-a-GCST90025980	19	19329924	0.00396319	436275	2.3e-43	Aspartate aminotransferase levels || id:ebi-a-GCST90025980	Aspartate aminotransferase levels	Aspartate aminotransferase levels || ||	TRUE	igd	NCAN	CSPG3	3.23e-94	chr19	19219115	0.0160517	15573_110	6.46e-94	TRUE	inferred	4Y7ON9	2	1	TRUE	-0.159106	0.0142873	124.015	8.36e-29	3.13e-26
rs2229259	T	C	T	C	0.45	-0.00314252	0.08774	0.101135	FALSE	FALSE	FALSE	ebi-a-GCST90025980	19	39307103	0.00348428	436275	0.53	Aspartate aminotransferase levels || id:ebi-a-GCST90025980	Aspartate aminotransferase levels	Aspartate aminotransferase levels || ||	TRUE	igd	ECH1	ECH1	1.62e-231	chr19	38816463	0.0138607	12662_82	3.24e-231	TRUE	inferred	wIP7jq	2	1	TRUE	-0.00698338	0.00774583	0.812821	0.367288	0.715445
rs2229437	G	T	G	T	0.22	0.00214187	0.16215	0.175185	FALSE	FALSE	FALSE	ebi-a-GCST90025980	11	82564294	0.00273146	436275	0.41	Aspartate aminotransferase levels || id:ebi-a-GCST90025980	Aspartate aminotransferase levels	Aspartate aminotransferase levels || ||	TRUE	igd	PRCP	Prolylcarboxypeptidase	3.38e-83	chr11	82853252	0.011406	5722_78	6.76e-83	TRUE	inferred	3w9l5R	2	1	TRUE	0.00973577	0.012426	0.613874	0.433333	0.759198
rs2229475	T	C	T	C	0.51	-0.00938709	0.06056	0.0594831	FALSE	FALSE	FALSE	ebi-a-GCST90025980	1	22181895	0.00441801	436275	0.0140001	Aspartate aminotransferase levels || id:ebi-a-GCST90025980	Aspartate aminotransferase levels	Aspartate aminotransferase levels || ||	TRUE	igd	HSPG2	Perlecan	1.15e-191	chr1	21855402	0.0172836	15626_223	2.29e-191	TRUE	inferred	1zQS7H	2	1	TRUE	-0.0184061	0.00868519	4.4912	0.0340697	0.199095
rs2230199	C	G	C	G	0.1	0.0158636	0.2387	0.217228	FALSE	TRUE	FALSE	ebi-a-GCST90025980	19	6718387	0.00253758	436275	1e-10	Aspartate aminotransferase levels || id:ebi-a-GCST90025980	Aspartate aminotransferase levels	Aspartate aminotransferase levels || ||	TRUE	igd	C3	C3d	1.82e-28	chr19	6718376	0.0090871	5803_24	3.63e-28	TRUE	inferred	CoXGSL	2	1	TRUE	0.158636	0.0291845	29.546	5.46e-08	3.34e-06
rs2230641	G	A	G	A	-0.1	0.00306416	0.20218	0.202647	FALSE	FALSE	FALSE	ebi-a-GCST90025980	5	86695274	0.00256023	436275	0.25	Aspartate aminotransferase levels || id:ebi-a-GCST90025980	Aspartate aminotransferase levels	Aspartate aminotransferase levels || ||	TRUE	igd	CCNH	Cyclin H	6.9e-23	chr5	87399457	0.0102256	9848_22	1.38e-22	TRUE	inferred	xl5Yer	2	1	TRUE	-0.0306416	0.0257933	1.41126	0.234847	0.590329
rs2233859	A	C	A	C	0.14	0.00155886	0.46752	0.427146	FALSE	FALSE	FALSE	ebi-a-GCST90025980	14	21359808	0.00210087	436275	0.48	Aspartate aminotransferase levels || id:ebi-a-GCST90025980	Aspartate aminotransferase levels	Aspartate aminotransferase levels || ||	TRUE	igd	RNASE2	RNase 2	8.69e-75	chr14	20891649	0.00766723	8394_56	1.74e-74	TRUE	inferred	rYBgWe	2	1	TRUE	0.0111347	0.0150186	0.549667	0.458454	0.766201
rs2236264	T	C	T	C	-0.16	0.00197014	0.15307	0.173181	FALSE	FALSE	FALSE	ebi-a-GCST90025980	14	93199080	0.00271594	436275	0.33	Aspartate aminotransferase levels || id:ebi-a-GCST90025980	Aspartate aminotransferase levels	Aspartate aminotransferase levels || ||	TRUE	igd	LGMN	LGMN	5.61e-44	chr14	92732735	0.0115448	3622_33	1.12e-43	TRUE	inferred	Uulzhw	2	1	TRUE	-0.0123134	0.0169979	0.524766	0.468816	0.766201
rs2241883	C	T	C	T	-0.11	-0.000771025	0.32536	0.307109	FALSE	FALSE	FALSE	ebi-a-GCST90025980	2	88424066	0.0022324	436275	0.67	Aspartate aminotransferase levels || id:ebi-a-GCST90025980	Aspartate aminotransferase levels	Aspartate aminotransferase levels || ||	TRUE	igd	FABP1	FABPL	2.04e-37	chr2	88124547	0.0086416	11516_7	4.07e-37	TRUE	inferred	7SnPeH	2	1	TRUE	0.00700932	0.020302	0.119199	0.729905	0.880114
rs2250889	C	G	C	G	0.17	0.00503624	0.95342	0.946462	FALSE	TRUE	FALSE	ebi-a-GCST90025980	20	44642406	0.0051123	436275	0.31	Aspartate aminotransferase levels || id:ebi-a-GCST90025980	Aspartate aminotransferase levels	Aspartate aminotransferase levels || ||	TRUE	igd	MMP9	MMP-9	5.36e-17	chr20	46013767	0.0204904	2579_17	1.07e-16	TRUE	inferred	reVaFz	2	1	TRUE	0.0296249	0.0302836	0.956973	0.327951	0.68701
rs225656	A	C	A	C	-0.05	-0.00243895	0.47379	0.460127	FALSE	FALSE	FALSE	ebi-a-GCST90025980	6	142487469	0.00206557	436275	0.13	Aspartate aminotransferase levels || id:ebi-a-GCST90025980	Aspartate aminotransferase levels	Aspartate aminotransferase levels || ||	TRUE	igd	VTA1	DRG-1	4e-10	chr6	142166332	0.00811602	4209_60	7e-10	TRUE	inferred	RBjRnn	2	1	TRUE	0.048779	0.0420633	1.3448	0.246189	0.603681
rs2261033	G	A	G	A	-0.12	-0.00908081	0.45141	0.425225	FALSE	FALSE	FALSE	ebi-a-GCST90025980	6	31603591	0.0031901	436275	0.00239999	Aspartate aminotransferase levels || id:ebi-a-GCST90025980	Aspartate aminotransferase levels	Aspartate aminotransferase levels || ||	TRUE	igd	AIF1	AIF1	1.95e-55	chr6	31635814	0.00767266	2849_49	3.89e-55	TRUE	inferred	0o3H7A	2	1	TRUE	0.0756734	0.0270209	7.84309	0.00510153	0.0508926
rs2273185	A	C	A	C	-0.24	-0.000751035	0.3681	0.321101	FALSE	FALSE	FALSE	ebi-a-GCST90025980	14	92460098	0.00222041	436275	0.59	Aspartate aminotransferase levels || id:ebi-a-GCST90025980	Aspartate aminotransferase levels	Aspartate aminotransferase levels || ||	TRUE	igd	ATXN3	ATX3	1.66e-192	chr14	91993754	0.00811547	16825_20	3.31e-192	TRUE	inferred	L2LkPc	2	1	TRUE	0.00312931	0.00925231	0.114392	0.735198	0.881295
rs2276862	G	C	G	C	-0.29	-0.00285719	0.17419	0.170301	FALSE	TRUE	FALSE	ebi-a-GCST90025980	3	45187785	0.00272405	436275	0.35	Aspartate aminotransferase levels || id:ebi-a-GCST90025980	Aspartate aminotransferase levels	Aspartate aminotransferase levels || ||	TRUE	igd	CDCP1	CDCP1	2.23e-166	chr3	45146293	0.0105585	16818_200	4.47e-166	TRUE	inferred	Ejffkb	2	1	TRUE	0.00985238	0.00940012	1.09854	0.294587	0.667731
rs2277148	C	G	C	G	-0.15	0.00341982	0.7815	0.778971	FALSE	TRUE	FALSE	ebi-a-GCST90025980	9	80912115	0.00250163	436275	0.0840001	Aspartate aminotransferase levels || id:ebi-a-GCST90025980	Aspartate aminotransferase levels	Aspartate aminotransferase levels || ||	TRUE	igd	PSAT1	SERC	1.04e-52	chr9	78297199	0.00984612	18342_2	2.09e-52	TRUE	inferred	W5KeCR	2	1	TRUE	-0.0227988	0.0167445	1.85386	0.173335	0.5228
rs2277382	T	C	T	C	0.32	-0.00607278	0.09029	0.0789986	FALSE	FALSE	FALSE	ebi-a-GCST90025980	12	52306221	0.00381448	436275	0.17	Aspartate aminotransferase levels || id:ebi-a-GCST90025980	Aspartate aminotransferase levels	Aspartate aminotransferase levels || ||	TRUE	igd	ACVRL1	ALK-1	2.29e-115	chr12	51912437	0.014035	16318_12	4.57e-115	TRUE	inferred	8DbWc5	2	1	TRUE	-0.0189774	0.0119493	2.52227	0.112249	0.392346
rs2277989	G	A	G	A	-0.27	-0.00062551	0.44988	0.484934	FALSE	FALSE	FALSE	ebi-a-GCST90025980	19	7761812	0.0020636	436275	0.93	Aspartate aminotransferase levels || id:ebi-a-GCST90025980	Aspartate aminotransferase levels	Aspartate aminotransferase levels || ||	TRUE	igd	FCER2	CD23	5.74e-219	chr19	7696926	0.00855402	3291_30	1.15e-218	TRUE	inferred	cXCuN7	2	1	TRUE	0.0023167	0.00764332	0.0918708	0.761812	0.893159
rs2278428	A	C	A	C	-0.44	0.0065423	0.89967	0.901024	FALSE	FALSE	FALSE	ebi-a-GCST90025980	19	55418054	0.00398485	436275	0.14	Aspartate aminotransferase levels || id:ebi-a-GCST90025980	Aspartate aminotransferase levels	Aspartate aminotransferase levels || ||	TRUE	igd	NCR1	NKp46	3.15e-248	chr19	54906696	0.0130839	8360_169	6.31e-248	TRUE	inferred	GnC91i	2	1	TRUE	-0.0148689	0.00906726	2.68908	0.101038	0.371013
rs2283824	A	G	A	G	0.15	0.00353256	0.35117	0.422559	FALSE	FALSE	FALSE	ebi-a-GCST90025980	22	26924456	0.00207557	436275	0.089	Aspartate aminotransferase levels || id:ebi-a-GCST90025980	Aspartate aminotransferase levels	Aspartate aminotransferase levels || ||	TRUE	igd	TPST2	TPST2	5.36e-68	chr22	26528490	0.00862812	8024_64	1.07e-67	TRUE	inferred	q4Gwuo	2	1	TRUE	0.0235504	0.0139033	2.86921	0.0902894	0.355455
rs2288158	G	T	G	T	0.33	0.000981619	0.13012	0.1366	FALSE	FALSE	FALSE	ebi-a-GCST90025980	11	113133676	0.00300402	436275	0.46	Aspartate aminotransferase levels || id:ebi-a-GCST90025980	Aspartate aminotransferase levels	Aspartate aminotransferase levels || ||	TRUE	igd	NCAM1	NCAM-120	1.35e-149	chr11	113262954	0.0126809	4498_62	2.69e-149	TRUE	inferred	ZSaB7T	2	1	TRUE	0.0029746	0.00910381	0.106761	0.743862	0.883189
rs228953	A	G	A	G	0.1	0.00129351	0.47515	0.437121	FALSE	FALSE	FALSE	ebi-a-GCST90025980	22	37531436	0.00208977	436275	0.4	Aspartate aminotransferase levels || id:ebi-a-GCST90025980	Aspartate aminotransferase levels	Aspartate aminotransferase levels || ||	TRUE	igd	IL2RB	IL-2 sRb	2.29e-32	chr22	37135396	0.00848414	9343_16	4.57e-32	TRUE	inferred	o1Oe3G	2	1	TRUE	0.0129351	0.0209265	0.382073	0.536496	0.799414
rs2291671	A	G	A	G	0.24	0.00139426	0.24902	0.234537	FALSE	FALSE	FALSE	ebi-a-GCST90025980	3	148558447	0.00243025	436275	0.48	Aspartate aminotransferase levels || id:ebi-a-GCST90025980	Aspartate aminotransferase levels	Aspartate aminotransferase levels || ||	TRUE	igd	CPB1	Carboxypeptidase B1	5.74e-133	chr3	148840660	0.00979182	15375_49	1.15e-132	TRUE	inferred	CWhoND	2	1	TRUE	0.00580942	0.0101288	0.328964	0.56627	0.813475
rs2292260	A	G	A	G	-0.26	0.000688078	0.07367	0.0926983	FALSE	FALSE	FALSE	ebi-a-GCST90025980	5	131606936	0.00353946	436275	0.93	Aspartate aminotransferase levels || id:ebi-a-GCST90025980	Aspartate aminotransferase levels	Aspartate aminotransferase levels || ||	TRUE	igd	PDLIM4	PDLI4	2.62e-66	chr5	132271243	0.0151511	12387_7	5.25e-66	TRUE	inferred	sxb80d	2	1	TRUE	-0.00264645	0.0136142	0.0377873	0.845871	0.91782
rs2302524	C	T	C	T	-0.24	0.000756787	0.17537	0.167062	FALSE	FALSE	FALSE	ebi-a-GCST90025980	19	44156472	0.00280004	436275	0.84	Aspartate aminotransferase levels || id:ebi-a-GCST90025980	Aspartate aminotransferase levels	Aspartate aminotransferase levels || ||	TRUE	igd	PLAUR	suPAR	1.66e-113	chr19	43652320	0.0106139	2652_15	3.31e-113	TRUE	inferred	xEeiEb	2	1	TRUE	-0.00315328	0.0116677	0.0730393	0.786962	0.902394
rs2303147	C	T	C	T	0.18	0.0121121	0.83835	0.839054	FALSE	FALSE	FALSE	ebi-a-GCST90025980	19	49143025	0.0030703	436275	2.3e-05	Aspartate aminotransferase levels || id:ebi-a-GCST90025980	Aspartate aminotransferase levels	Aspartate aminotransferase levels || ||	TRUE	igd	CA11	CAH11	3.97e-65	chr19	48639768	0.010587	8859_51	7.94e-65	TRUE	inferred	QsRs4A	2	1	TRUE	0.0672894	0.0175104	14.7674	0.00012162	0.00234006
rs2304456	G	T	G	T	0.34	0.00782569	0.12203	0.109768	FALSE	FALSE	FALSE	ebi-a-GCST90025980	3	186445052	0.00329041	436275	0.00949992	Aspartate aminotransferase levels || id:ebi-a-GCST90025980	Aspartate aminotransferase levels	Aspartate aminotransferase levels || ||	TRUE	igd	KNG1	Kininogen, HMW	1.09e-168	chr3	186727263	0.0122927	7784_1	2.19e-168	TRUE	inferred	9UgnaT	2	1	TRUE	0.0230167	0.00971339	5.61495	0.0178079	0.12808
rs2308957	T	C	T	C	-0.29	0.00238134	0.00832	0.00628386	FALSE	FALSE	FALSE	ebi-a-GCST90025980	5	34911884	0.0131903	436275	0.69	Aspartate aminotransferase levels || id:ebi-a-GCST90025980	Aspartate aminotransferase levels	Aspartate aminotransferase levels || ||	TRUE	igd	RAD1	RAD1	0	chr5	34911779	0.0435713	12670_15	0	TRUE	inferred	c2JN9i	2	1	TRUE	-0.00821152	0.0455005	0.0325697	0.856783	0.918157
rs2370794	G	A	G	A	0.23	-0.00365679	0.32715	0.332337	FALSE	FALSE	FALSE	ebi-a-GCST90025980	11	122714782	0.00217064	436275	0.04	Aspartate aminotransferase levels || id:ebi-a-GCST90025980	Aspartate aminotransferase levels	Aspartate aminotransferase levels || ||	TRUE	igd	CRTAM	CRTAM	7.23e-152	chr11	122844074	0.00877086	7968_15	1.45e-151	TRUE	inferred	3ZeWAY	2	1	TRUE	-0.0158991	0.00945702	2.82641	0.0927252	0.361242
rs25683	G	A	G	A	0.27	0.000246042	0.57004	0.570614	FALSE	FALSE	FALSE	ebi-a-GCST90025980	6	160196343	0.00209221	436275	0.77	Aspartate aminotransferase levels || id:ebi-a-GCST90025980	Aspartate aminotransferase levels	Aspartate aminotransferase levels || ||	TRUE	igd	ACAT2	THIC	4.06e-236	chr6	159775311	0.00823417	17341_89	8.13e-236	TRUE	inferred	AAqacl	2	1	TRUE	0.000911267	0.00774898	0.0138294	0.906386	0.952214
rs2789422	A	G	A	G	-0.09	0.00402789	0.39624	0.419617	FALSE	FALSE	FALSE	ebi-a-GCST90025980	1	159892088	0.00206613	436275	0.1	Aspartate aminotransferase levels || id:ebi-a-GCST90025980	Aspartate aminotransferase levels	Aspartate aminotransferase levels || ||	TRUE	igd	TAGLN2	Transgelin-2	1.09e-29	chr1	159922298	0.00799643	9201_13	2.19e-29	TRUE	inferred	ytFVNU	2	1	TRUE	-0.0447543	0.0232988	3.68979	0.0547464	0.265765
rs2789422	A	G	A	G	-0.09	0.00402789	0.39624	0.419617	FALSE	FALSE	FALSE	ebi-a-GCST90025980	1	159892088	0.00206613	436275	0.1	Aspartate aminotransferase levels || id:ebi-a-GCST90025980	Aspartate aminotransferase levels	Aspartate aminotransferase levels || ||	TRUE	igd	TAGLN2	Transgelin-2	1.12e-29	chr1	159922298	0.00799787	11636_33	2.24e-29	TRUE	inferred	tgptPW	2	1	TRUE	-0.0447543	0.023299	3.68975	0.0547477	0.265765
rs28385609	T	C	T	C	-0.3	-0.00201447	0.17027	0.135213	FALSE	FALSE	FALSE	ebi-a-GCST90025980	6	123122464	0.00302833	436275	0.719999	Aspartate aminotransferase levels || id:ebi-a-GCST90025980	Aspartate aminotransferase levels	Aspartate aminotransferase levels || ||	TRUE	igd	SMPDL3A	ASM3A	2.08e-174	chr6	122801319	0.0106646	4771_10	4.17e-174	TRUE	inferred	CZYySW	2	1	TRUE	0.0067149	0.0100973	0.442255	0.506036	0.781611
rs28549760	C	A	C	A	-0.21	-0.00164557	0.09469	0.131844	FALSE	FALSE	FALSE	ebi-a-GCST90025980	4	75719517	0.00303979	436275	0.91	Aspartate aminotransferase levels || id:ebi-a-GCST90025980	Aspartate aminotransferase levels	Aspartate aminotransferase levels || ||	TRUE	igd	BTC	BTC	9.31e-53	chr4	74794307	0.0137778	13088_397	1.86e-52	TRUE	inferred	Z3ZmUG	2	1	TRUE	0.00783605	0.0144843	0.292683	0.588506	0.81519
rs288326	A	G	A	G	0.54	0.0102854	0.08446	0.119	FALSE	FALSE	FALSE	ebi-a-GCST90025980	2	183703336	0.00316942	436275	0.0021	Aspartate aminotransferase levels || id:ebi-a-GCST90025980	Aspartate aminotransferase levels	Aspartate aminotransferase levels || ||	TRUE	igd	FRZB	sFRP-3	1.95e-281	chr2	182838608	0.0150715	13740_51	3.89e-281	TRUE	inferred	bDLfpJ	2	1	TRUE	0.019047	0.00589332	10.4456	0.0012294	0.015855
rs28936415	A	G	A	G	-1	-0.00537994	0.00581	0.00593687	FALSE	FALSE	FALSE	ebi-a-GCST90025980	16	8905010	0.0135539	436275	0.68	Aspartate aminotransferase levels || id:ebi-a-GCST90025980	Aspartate aminotransferase levels	Aspartate aminotransferase levels || ||	TRUE	igd	PMM2	Phosphomannomutase 2	5.12e-76	chr16	8811153	0.0543079	17794_6	1.02e-75	TRUE	inferred	fLFds9	2	1	TRUE	0.00537994	0.013557	0.15748	0.691488	0.864938
rs28999668	GGTCCGCTG	GTGGTCCGC	G	NA	0.31	0.0103429	0.06303	0.0495414	FALSE	FALSE	FALSE	ebi-a-GCST90025980	8	103251180	0.00499401	436275	0.11	Aspartate aminotransferase levels || id:ebi-a-GCST90025980	Aspartate aminotransferase levels	Aspartate aminotransferase levels || ||	TRUE	igd	RRM2B	RIR2B	3.01e-81	chr8	102238962	0.0162691	8925_25	6.03e-81	FALSE	inferred	kURfe5	2	1	TRUE	0.0333642	0.0162046	4.23921	0.0395005	0.217253
rs3009182	T	C	T	C	0.14	0.00322957	0.77884	0.788049	FALSE	FALSE	FALSE	ebi-a-GCST90025980	1	120378678	0.00256626	436275	0.31	Aspartate aminotransferase levels || id:ebi-a-GCST90025980	Aspartate aminotransferase levels	Aspartate aminotransferase levels || ||	TRUE	igd	REG4	REG4	1.2e-46	chr1	119836055	0.00979459	11102_22	2.4e-46	TRUE	inferred	X9OpmO	2	1	TRUE	0.0230684	0.0184013	1.57157	0.209979	0.570134
rs3014874	A	G	A	G	-0.22	0.0053441	0.25791	0.266255	FALSE	FALSE	FALSE	ebi-a-GCST90025980	1	153337943	0.00230611	436275	0.0280001	Aspartate aminotransferase levels || id:ebi-a-GCST90025980	Aspartate aminotransferase levels	Aspartate aminotransferase levels || ||	TRUE	igd	S100A12	S100A12	7.74e-116	chr1	153365467	0.00962908	5852_6	1.55e-115	TRUE	inferred	dJWYbf	2	1	TRUE	-0.0242914	0.0105361	5.3155	0.0211365	0.141162
rs3136516	A	G	A	G	0.1	-0.00292867	0.56207	0.521191	FALSE	FALSE	FALSE	ebi-a-GCST90025980	11	46760756	0.00207383	436275	0.36	Aspartate aminotransferase levels || id:ebi-a-GCST90025980	Aspartate aminotransferase levels	Aspartate aminotransferase levels || ||	TRUE	igd	F2	Prothrombin	5.87e-35	chr11	46739206	0.00814401	5316_54	1.17e-34	TRUE	inferred	gaRttG	2	1	TRUE	-0.0292867	0.020875	1.96828	0.16063	0.495361
rs3136516	A	G	A	G	0.11	-0.00292867	0.56207	0.521191	FALSE	FALSE	FALSE	ebi-a-GCST90025980	11	46760756	0.00207383	436275	0.36	Aspartate aminotransferase levels || id:ebi-a-GCST90025980	Aspartate aminotransferase levels	Aspartate aminotransferase levels || ||	TRUE	igd	F2	Thrombin	2.34e-41	chr11	46739206	0.00819731	4157_2	4.68e-41	TRUE	inferred	VLB90J	2	1	TRUE	-0.0266243	0.0189571	1.97247	0.160186	0.495361
rs34095724	T	C	T	C	-0.19	0.000550906	0.05375	0.0353264	FALSE	FALSE	FALSE	ebi-a-GCST90025980	3	184099050	0.0056661	436275	0.87	Aspartate aminotransferase levels || id:ebi-a-GCST90025980	Aspartate aminotransferase levels	Aspartate aminotransferase levels || ||	TRUE	igd	CHRD	CHRD	3.54e-27	chr3	184381262	0.0177014	13438_115	7.08e-27	TRUE	inferred	Nsr3Rq	2	1	TRUE	-0.00289951	0.0298228	0.00945259	0.922548	0.958507
rs34114770	A	G	A	G	1.34	0.0173358	0.00446	0.00468495	FALSE	FALSE	FALSE	ebi-a-GCST90025980	12	96181085	0.0153651	436275	0.44	Aspartate aminotransferase levels || id:ebi-a-GCST90025980	Aspartate aminotransferase levels	Aspartate aminotransferase levels || ||	TRUE	igd	NTN4	NET4	1.99e-105	chr12	95787307	0.0615377	3327_27	3.98e-105	TRUE	inferred	KWDAyF	2	1	TRUE	0.0129372	0.0114819	1.26956	0.25985	0.631063
rs34221241	C	T	C	T	-0.19	-0.00649168	0.13509	0.106184	FALSE	FALSE	FALSE	ebi-a-GCST90025980	5	180057293	0.00337676	436275	0.0329997	Aspartate aminotransferase levels || id:ebi-a-GCST90025980	Aspartate aminotransferase levels	Aspartate aminotransferase levels || ||	TRUE	igd	FLT4	VEGF sR3	1.77e-58	chr5	180630293	0.0118162	16035_8	3.55e-58	TRUE	inferred	qJj5iw	2	1	TRUE	0.0341667	0.017899	3.64376	0.0562797	0.265765
rs34230945	G	A	G	A	0.17	-0.000149799	0.03431	0.0256265	FALSE	FALSE	FALSE	ebi-a-GCST90025980	17	40996656	0.00652162	436275	0.9	Aspartate aminotransferase levels || id:ebi-a-GCST90025980	Aspartate aminotransferase levels	Aspartate aminotransferase levels || ||	TRUE	igd	AOC2	Amine oxidase	4.26e-16	chr17	42844639	0.0211269	6434_18	8.51e-16	TRUE	inferred	y3h5gA	2	1	TRUE	-0.000881171	0.0383626	0.000527598	0.981675	0.986952
rs34231037	G	A	G	A	-0.89	0.0077973	0.02292	0.03106	FALSE	FALSE	FALSE	ebi-a-GCST90025980	4	55972946	0.00612216	436275	0.22	Aspartate aminotransferase levels || id:ebi-a-GCST90025980	Aspartate aminotransferase levels	Aspartate aminotransferase levels || ||	TRUE	igd	KDR	VEGF sR2	1.77e-236	chr4	55106779	0.0271214	3651_50	3.55e-236	TRUE	inferred	mKJweG	2	1	TRUE	-0.00876101	0.00688401	1.61967	0.203138	0.570134
rs34239095	G	C	G	C	0.26	0.00253077	0.28203	0.276997	FALSE	TRUE	FALSE	ebi-a-GCST90025980	15	89455768	0.00234674	436275	0.35	Aspartate aminotransferase levels || id:ebi-a-GCST90025980	Aspartate aminotransferase levels	Aspartate aminotransferase levels || ||	TRUE	igd	MFGE8	MFGM	3.38e-179	chr15	88912537	0.00911665	4455_89	6.76e-179	TRUE	inferred	1RONKX	2	1	TRUE	0.00973373	0.00903237	1.16133	0.28119	0.64368
rs34324219	A	C	A	C	-0.49	-0.00730296	0.10898	0.108021	FALSE	FALSE	FALSE	ebi-a-GCST90025980	11	59623378	0.00334159	436275	0.0269998	Aspartate aminotransferase levels || id:ebi-a-GCST90025980	Aspartate aminotransferase levels	Aspartate aminotransferase levels || ||	TRUE	igd	TCN1	Holo-TC I	1.04e-298	chr11	59855905	0.0132714	19614_8	2.09e-298	TRUE	inferred	jPX6FN	2	1	TRUE	0.014904	0.00683151	4.75962	0.0291349	0.178825
rs34354104	A	G	A	G	-0.5	-0.0111077	0.05894	0.0470524	FALSE	FALSE	FALSE	ebi-a-GCST90025980	14	24707479	0.00498973	436275	0.016	Aspartate aminotransferase levels || id:ebi-a-GCST90025980	Aspartate aminotransferase levels	Aspartate aminotransferase levels || ||	TRUE	igd	GMPR2	GMPR2	1.51e-185	chr14	24238273	0.0172255	19446_1	3.02e-185	TRUE	inferred	VaNXj2	2	1	TRUE	0.0222154	0.0100088	4.9266	0.0264463	0.167643
rs34372645	A	G	A	G	0.25	-0.000427935	0.02775	0.0141156	FALSE	FALSE	FALSE	ebi-a-GCST90025980	2	42281312	0.0087192	436275	0.87	Aspartate aminotransferase levels || id:ebi-a-GCST90025980	Aspartate aminotransferase levels	Aspartate aminotransferase levels || ||	TRUE	igd	PKDCC	PKDCC	4.56e-24	chr2	42054172	0.0248738	8664_36	9.12e-24	TRUE	inferred	Wfl0Nl	2	1	TRUE	-0.00171174	0.0348772	0.00240875	0.960856	0.974587
rs34599179	C	T	C	T	-1.07	-0.00947466	0.00755	0.0128184	FALSE	FALSE	FALSE	ebi-a-GCST90025980	2	209108301	0.00933	436275	0.32	Aspartate aminotransferase levels || id:ebi-a-GCST90025980	Aspartate aminotransferase levels	Aspartate aminotransferase levels || ||	TRUE	igd	IDH1	IDH	8.3e-116	chr2	208243577	0.0468385	18338_26	1.66e-115	TRUE	inferred	Q1sNXg	2	1	TRUE	0.00885482	0.00872824	1.02922	0.310343	0.671514
rs34712979	A	G	A	G	-0.2	0.000592347	0.24399	0.254381	FALSE	FALSE	FALSE	ebi-a-GCST90025980	4	106819053	0.00236432	436275	0.73	Aspartate aminotransferase levels || id:ebi-a-GCST90025980	Aspartate aminotransferase levels	Aspartate aminotransferase levels || ||	TRUE	igd	NPNT	Nephronectin	1.02e-100	chr4	105897896	0.00940182	6342_10	2.04e-100	TRUE	inferred	8tfsXX	2	1	TRUE	-0.00296174	0.0118224	0.0627595	0.802186	0.90256
rs34772505	T	C	T	C	0.26	-0.00333281	0.41744	0.426023	FALSE	FALSE	FALSE	ebi-a-GCST90025980	15	64276772	0.00207288	436275	0.12	Aspartate aminotransferase levels || id:ebi-a-GCST90025980	Aspartate aminotransferase levels	Aspartate aminotransferase levels || ||	TRUE	igd	DAPK2	DAPK2	7.57e-225	chr15	63984573	0.0081276	4355_13	1.51e-224	TRUE	inferred	w4rUwu	2	1	TRUE	-0.0128185	0.00798268	2.57856	0.10832	0.382186
rs34791102	A	G	A	G	0.23	-0.00817739	0.06974	0.0576812	FALSE	FALSE	FALSE	ebi-a-GCST90025980	9	35612978	0.00442227	436275	0.0430002	Aspartate aminotransferase levels || id:ebi-a-GCST90025980	Aspartate aminotransferase levels	Aspartate aminotransferase levels || ||	TRUE	igd	CD72	CD72	3.01e-47	chr9	35612981	0.0159839	7009_8	6.03e-47	TRUE	inferred	UbX9zh	2	1	TRUE	-0.0355539	0.0193854	3.36376	0.0666456	0.299838
rs34911341	T	C	T	C	-0.46	-0.00496636	0.00821	0.00607772	FALSE	FALSE	FALSE	ebi-a-GCST90025980	3	10331519	0.0135849	436275	0.709999	Aspartate aminotransferase levels || id:ebi-a-GCST90025980	Aspartate aminotransferase levels	Aspartate aminotransferase levels || ||	TRUE	igd	GHRL	ghrelin	1.86e-24	chr3	10289835	0.0453701	8447_11	3.72e-24	TRUE	inferred	KFgAiV	2	1	TRUE	0.0107964	0.0295516	0.133475	0.714856	0.876578
rs34949187	A	G	A	G	-0.14	-0.00298568	0.16378	0.183716	FALSE	FALSE	FALSE	ebi-a-GCST90025980	15	89386652	0.00272051	436275	0.23	Aspartate aminotransferase levels || id:ebi-a-GCST90025980	Aspartate aminotransferase levels	Aspartate aminotransferase levels || ||	TRUE	igd	ACAN	Aggrecan	7.4e-40	chr15	88843421	0.0106378	3280_49	1.48e-39	TRUE	inferred	XpPPKl	2	1	TRUE	0.0213263	0.0194997	1.19612	0.274098	0.64368
rs35231465	A	G	A	G	-0.68	0.00488847	0.02267	0.0248154	FALSE	FALSE	FALSE	ebi-a-GCST90025980	11	102584135	0.00669104	436275	0.43	Aspartate aminotransferase levels || id:ebi-a-GCST90025980	Aspartate aminotransferase levels	Aspartate aminotransferase levels || ||	TRUE	igd	MMP8	MMP-8	5.61e-140	chr11	102713404	0.0270279	9172_69	1.12e-139	TRUE	inferred	8VB0tV	2	1	TRUE	-0.00718893	0.00984391	0.533326	0.465212	0.766201
rs35299026	A	G	A	G	-0.16	-0.00158271	0.0538	0.0463756	FALSE	FALSE	FALSE	ebi-a-GCST90025980	19	49318380	0.00490792	436275	0.73	Aspartate aminotransferase levels || id:ebi-a-GCST90025980	Aspartate aminotransferase levels	Aspartate aminotransferase levels || ||	TRUE	igd	HSD17B14	DHB14	1.51e-19	chr19	48815123	0.0178412	13972_4	3.02e-19	TRUE	inferred	u4PAGU	2	1	TRUE	0.00989194	0.0306943	0.10386	0.747246	0.884399
rs35548026	A	G	A	G	-0.39	-0.00275499	0.09329	0.0875871	FALSE	FALSE	FALSE	ebi-a-GCST90025980	21	47552209	0.00377064	436275	0.37	Aspartate aminotransferase levels || id:ebi-a-GCST90025980	Aspartate aminotransferase levels	Aspartate aminotransferase levels || ||	TRUE	igd	COL6A2	CO6A2	1.23e-172	chr21	46132295	0.0139359	16753_46	2.45e-172	TRUE	inferred	Ma8oB0	2	1	TRUE	0.00706408	0.0096716	0.533475	0.46515	0.766201
rs35560997	C	G	C	G	-0.46	0.00933054	0.01117	0.00747164	FALSE	TRUE	FALSE	ebi-a-GCST90025980	11	34999682	0.0122616	436275	0.58	Aspartate aminotransferase levels || id:ebi-a-GCST90025980	Aspartate aminotransferase levels	Aspartate aminotransferase levels || ||	TRUE	igd	PDHX	ODPX	1.2e-35	chr11	34978135	0.0370763	18319_7	2.4e-35	TRUE	inferred	XXn1NA	2	1	TRUE	-0.0202838	0.0267057	0.576884	0.447536	0.764286
rs35687416	T	G	T	G	-0.17	0.0086955	0.06493	0.0497447	FALSE	FALSE	FALSE	ebi-a-GCST90025980	1	47834209	0.00470806	436275	0.0449997	Aspartate aminotransferase levels || id:ebi-a-GCST90025980	Aspartate aminotransferase levels	Aspartate aminotransferase levels || ||	TRUE	igd	CMPK1	Cytidylate kinase	7.06e-26	chr1	47368537	0.0162625	18243_9	1.41e-25	TRUE	inferred	9UGUpg	2	1	TRUE	-0.05115	0.0281234	3.30792	0.0689466	0.299838
rs35748882	T	C	T	C	0.18	-0.000226291	0.02345	0.0187617	FALSE	FALSE	FALSE	ebi-a-GCST90025980	15	41227314	0.00759812	436275	0.94	Aspartate aminotransferase levels || id:ebi-a-GCST90025980	Aspartate aminotransferase levels	Aspartate aminotransferase levels || ||	TRUE	igd	DLL4	DLL4	0	chr15	40935116	0.0260672	3305_6	0	TRUE	inferred	4n6BbM	2	1	TRUE	-0.00125717	0.0422122	0.000886981	0.976241	0.984135
rs35968884	A	G	A	G	2.45	0.0134256	0.00402	0.00441938	FALSE	FALSE	FALSE	ebi-a-GCST90025980	20	30818823	0.0157741	436275	0.28	Aspartate aminotransferase levels || id:ebi-a-GCST90025980	Aspartate aminotransferase levels	Aspartate aminotransferase levels || ||	TRUE	igd	POFUT1	OFUT1	0	chr20	32231020	0.0641038	5634_39	1.34894743284036e-319	TRUE	inferred	aCSES5	2	1	TRUE	0.00547984	0.00644	0.724041	0.394822	0.743954
rs36043533	G	T	G	T	0.44	0.00246009	0.04142	0.0571893	FALSE	FALSE	FALSE	ebi-a-GCST90025980	1	38079517	0.00441428	436275	0.48	Aspartate aminotransferase levels || id:ebi-a-GCST90025980	Aspartate aminotransferase levels	Aspartate aminotransferase levels || ||	TRUE	igd	RSPO1	RSPO1	7.74e-103	chr1	37613845	0.0204649	16614_27	1.55e-102	TRUE	inferred	aE4WcR	2	1	TRUE	0.00559111	0.0100358	0.310378	0.577448	0.813475
rs36097961	T	C	T	C	-0.11	0.000912963	0.09873	0.0784443	FALSE	FALSE	FALSE	ebi-a-GCST90025980	19	6850767	0.0040455	436275	0.77	Aspartate aminotransferase levels || id:ebi-a-GCST90025980	Aspartate aminotransferase levels	Aspartate aminotransferase levels || ||	TRUE	igd	VAV1	VAV	7.06e-17	chr19	6850756	0.0133113	5275_28	1.41e-16	TRUE	inferred	aiQ5mV	2	1	TRUE	-0.00829966	0.036791	0.0508907	0.821521	0.911717
rs368362738	A	G	A	G	1.69	0.0867876	0.00042	0.000321573	FALSE	FALSE	FALSE	ebi-a-GCST90025980	19	4658031	0.0658107	436275	0.19	Aspartate aminotransferase levels || id:ebi-a-GCST90025980	Aspartate aminotransferase levels	Aspartate aminotransferase levels || ||	TRUE	igd	MYDGF	CS010	3.08e-20	chr19	4658019	0.184874	9248_36	6.17e-20	TRUE	inferred	KkHMlx	2	2	TRUE	0.0513536	0.0393444	1.70364	0.191813	0.558402
rs370852798	T	C	T	C	-0.53	-0.00425799	0.00309	0.000256161	FALSE	FALSE	FALSE	ebi-a-GCST90025980	1	236706905	0.0699313	436275	0.87	Aspartate aminotransferase levels || id:ebi-a-GCST90025980	Aspartate aminotransferase levels	Aspartate aminotransferase levels || ||	TRUE	igd	LGALS8	Galectin-8	0	chr1	236543605	0.0688213	4909_68	0	TRUE	inferred	igiAqL	2	1	TRUE	0.00803394	0.13195	0.00370714	0.95145	0.974587
rs371886772	T	C	T	C	-1.36	-0.0311724	0.00516	9.59e-05	FALSE	FALSE	FALSE	ebi-a-GCST90025980	16	1818750	0.120207	436275	0.77	Aspartate aminotransferase levels || id:ebi-a-GCST90025980	Aspartate aminotransferase levels	Aspartate aminotransferase levels || ||	TRUE	igd	IGFALS	IGFALS	1.77e-133	chr16	1768749	0.055379	6605_17	3.55e-133	TRUE	inferred	RVE7Wk	2	1	TRUE	0.0229209	0.0883924	0.0672407	0.795397	0.902394
rs372000848	A	G	A	G	-1.02	0.105149	0.00074	6.52e-05	FALSE	FALSE	FALSE	ebi-a-GCST90025980	11	94203741	0.148766	436275	0.43	Aspartate aminotransferase levels || id:ebi-a-GCST90025980	Aspartate aminotransferase levels	Aspartate aminotransferase levels || ||	TRUE	igd	MRE11A	MRE11	0	chr11	94470575	0.140449	11319_106	0	TRUE	inferred	IBtrSM	2	1	TRUE	-0.103087	0.146538	0.49489	0.481754	0.767663
rs3733897	G	A	G	A	0.47	-0.00171383	0.12569	0.133263	FALSE	FALSE	FALSE	ebi-a-GCST90025980	5	134223593	0.00302155	436275	0.89	Aspartate aminotransferase levels || id:ebi-a-GCST90025980	Aspartate aminotransferase levels	Aspartate aminotransferase levels || ||	TRUE	igd	TXNDC15	TXD15	0	chr5	134887903	0.0122239	6366_38	1.97626258336499e-323	TRUE	inferred	R9DP8T	2	1	TRUE	-0.00364645	0.00642953	0.321648	0.570619	0.813475
rs373739034	ACCAGC	C	CCACTCCACATTCAGACCGTCATCCCCAGG	NA	-0.71	-0.0129517	0.03025	0.0424106	FALSE	FALSE	FALSE	ebi-a-GCST90025980	1	55076137	0.00523898	436275	0.0129999	Aspartate aminotransferase levels || id:ebi-a-GCST90025980	Aspartate aminotransferase levels	Aspartate aminotransferase levels || ||	TRUE	igd	FAM151A	F151A	2.18e-184	chr1	54610459	0.024538	7856_51	4.37e-184	FALSE	inferred	yxWQHq	2	1	TRUE	0.0182418	0.00740573	6.06738	0.0137701	0.10654
rs3742500	T	G	T	G	0.06	0.00589406	0.25046	0.24818	FALSE	FALSE	FALSE	ebi-a-GCST90025980	14	24611978	0.00237406	436275	0.0129999	Aspartate aminotransferase levels || id:ebi-a-GCST90025980	Aspartate aminotransferase levels	Aspartate aminotransferase levels || ||	TRUE	igd	PSME1	PSME1	1e-10	chr14	24142769	0.00934865	5918_5	1e-10	TRUE	inferred	r4rPaY	2	1	TRUE	0.0982343	0.0424249	5.36148	0.0205863	0.141162
rs3743846	G	A	G	A	-0.07	-0.000508662	0.20389	0.197985	FALSE	FALSE	FALSE	ebi-a-GCST90025980	16	2050346	0.00259263	436275	0.81	Aspartate aminotransferase levels || id:ebi-a-GCST90025980	Aspartate aminotransferase levels	Aspartate aminotransferase levels || ||	TRUE	igd	GFER	HERV1	0	chr16	2000345	0.0106259	15398_2	0	TRUE	inferred	dL1FIR	2	1	TRUE	0.0072666	0.037054	0.0384585	0.844525	0.91782
rs3745368	A	G	A	G	-0.67	-0.00413985	0.03859	0.0348278	FALSE	FALSE	FALSE	ebi-a-GCST90025980	19	7735297	0.00570281	436275	0.51	Aspartate aminotransferase levels || id:ebi-a-GCST90025980	Aspartate aminotransferase levels	Aspartate aminotransferase levels || ||	TRUE	igd	RETN	resistin	3.3e-192	chr19	7670411	0.0226736	3046_31	6.61e-192	TRUE	inferred	9hgeZu	2	1	TRUE	0.00617888	0.00851423	0.526659	0.468015	0.766201
rs3745540	G	A	G	A	0.14	0.00173753	0.58149	0.570932	FALSE	FALSE	FALSE	ebi-a-GCST90025980	19	51535130	0.00221548	436275	0.66	Aspartate aminotransferase levels || id:ebi-a-GCST90025980	Aspartate aminotransferase levels	Aspartate aminotransferase levels || ||	TRUE	igd	KLK12	kallikrein 12	2.08e-63	chr19	51031874	0.00834913	3199_54	4.17e-63	TRUE	inferred	SyCD07	2	1	TRUE	0.0124109	0.0158422	0.613734	0.433385	0.759198
rs374753109	T	C	T	C	-0.77	0.0218519	0.0024	0.00447624	FALSE	FALSE	FALSE	ebi-a-GCST90025980	16	88729106	0.0155768	436275	0.16	Aspartate aminotransferase levels || id:ebi-a-GCST90025980	Aspartate aminotransferase levels	Aspartate aminotransferase levels || ||	TRUE	igd	MVD	ERG19	2.34e-22	chr16	88662698	0.0797507	18422_41	4.68e-22	TRUE	inferred	t3C8NC	2	1	TRUE	-0.0283791	0.020442	1.9273	0.165054	0.501872
rs3762423	C	T	C	T	-0.55	0.00342314	0.03043	0.0533052	FALSE	FALSE	FALSE	ebi-a-GCST90025980	1	44445667	0.00454536	436275	0.42	Aspartate aminotransferase levels || id:ebi-a-GCST90025980	Aspartate aminotransferase levels	Aspartate aminotransferase levels || ||	TRUE	igd	B4GALT2	B4GT2	8.69e-128	chr1	43979995	0.022898	9595_11	1.74e-127	TRUE	inferred	cLEbbR	2	1	TRUE	-0.00622389	0.00826835	0.566612	0.451608	0.766201
rs3763131	C	T	C	T	0.18	-0.000149992	0.20055	0.19439	FALSE	FALSE	FALSE	ebi-a-GCST90025980	5	179734312	0.00259232	436275	0.88	Aspartate aminotransferase levels || id:ebi-a-GCST90025980	Aspartate aminotransferase levels	Aspartate aminotransferase levels || ||	TRUE	igd	MAPK9	JNK2	5.61e-76	chr5	180307312	0.00977807	15604_18	1.12e-75	TRUE	inferred	L0e4pT	2	1	TRUE	-0.000833289	0.0144018	0.00334776	0.95386	0.974587
rs377227464	C	T	C	T	-0.64	-0.0765227	0.00385	0.000134937	FALSE	FALSE	FALSE	ebi-a-GCST90025980	6	137527410	0.109002	436275	0.64	Aspartate aminotransferase levels || id:ebi-a-GCST90025980	Aspartate aminotransferase levels	Aspartate aminotransferase levels || ||	TRUE	igd	IFNGR1	IFN-g R1	9.1e-22	chr6	137206273	0.0672633	5825_49	1.82e-21	TRUE	inferred	2mv6Y8	2	1	TRUE	0.119567	0.170779	0.490178	0.483848	0.767663
rs3786314	G	A	G	A	-0.15	-0.00586102	0.45657	0.457717	FALSE	FALSE	FALSE	ebi-a-GCST90025980	18	32720189	0.00207106	436275	0.002	Aspartate aminotransferase levels || id:ebi-a-GCST90025980	Aspartate aminotransferase levels	Aspartate aminotransferase levels || ||	TRUE	igd	MAPRE2	MARE2	6.01e-74	chr18	35140225	0.00826282	16856_79	1.2e-73	TRUE	inferred	hWrGNl	2	1	TRUE	0.0390735	0.0139738	7.81868	0.00517091	0.0508926
rs3814526	G	A	G	A	-0.15	0.00211721	0.03943	0.0478299	FALSE	FALSE	FALSE	ebi-a-GCST90025980	9	130910687	0.00480083	436275	0.61	Aspartate aminotransferase levels || id:ebi-a-GCST90025980	Aspartate aminotransferase levels	Aspartate aminotransferase levels || ||	TRUE	igd	LCN2	Lipocalin 2	0	chr9	128148408	0.0207523	2836_68	0	TRUE	inferred	F2Y2TS	2	1	TRUE	-0.0141147	0.032065	0.193768	0.659799	0.847989
rs3817552	G	C	G	C	-0.11	-0.00571337	0.1536	0.153987	FALSE	TRUE	FALSE	ebi-a-GCST90025980	12	102045163	0.00291005	436275	0.032	Aspartate aminotransferase levels || id:ebi-a-GCST90025980	Aspartate aminotransferase levels	Aspartate aminotransferase levels || ||	TRUE	igd	MYBPC1	MYPC1	9.98e-21	chr12	101651385	0.0118757	7648_9	2e-20	TRUE	inferred	83FLPj	2	1	TRUE	0.0519397	0.0270428	3.6889	0.0547756	0.265765
rs3818222	A	G	A	G	0.08	0.000258135	0.5075	0.526556	FALSE	FALSE	FALSE	ebi-a-GCST90025980	20	31812923	0.00209174	436275	0.88	Aspartate aminotransferase levels || id:ebi-a-GCST90025980	Aspartate aminotransferase levels	Aspartate aminotransferase levels || ||	TRUE	igd	BPIFA2	SPLC2	3.46e-21	chr20	33225117	0.00853334	16302_11	6.92e-21	TRUE	inferred	zTMhoz	2	1	TRUE	0.00322669	0.026149	0.0152266	0.901793	0.950058
rs3825259	G	A	G	A	0.38	-0.00909276	0.09551	0.120806	FALSE	FALSE	FALSE	ebi-a-GCST90025980	12	12496635	0.00314	436275	0.0015	Aspartate aminotransferase levels || id:ebi-a-GCST90025980	Aspartate aminotransferase levels	Aspartate aminotransferase levels || ||	TRUE	igd	MANSC1	MANS1	1.35e-166	chr12	12343701	0.013826	9557_5	2.69e-166	TRUE	inferred	ND5yhU	2	1	TRUE	-0.0239283	0.0083089	8.2935	0.00397873	0.0425156
rs3826616	G	A	G	A	0.18	0.00150936	0.58582	0.574489	FALSE	FALSE	FALSE	ebi-a-GCST90025980	18	61654463	0.00221727	436275	0.67	Aspartate aminotransferase levels || id:ebi-a-GCST90025980	Aspartate aminotransferase levels	Aspartate aminotransferase levels || ||	TRUE	igd	SERPINB8	SPB8	1.17e-108	chr18	63987229	0.00813983	19130_81	2.34e-108	TRUE	inferred	011WIg	2	1	TRUE	0.00838533	0.012324	0.462953	0.496247	0.770109
rs3829126	T	G	T	G	-0.15	-0.0153816	0.09779	0.0929097	FALSE	FALSE	FALSE	ebi-a-GCST90025980	10	74714177	0.00350261	436275	6.8e-05	Aspartate aminotransferase levels || id:ebi-a-GCST90025980	Aspartate aminotransferase levels	Aspartate aminotransferase levels || ||	TRUE	igd	PLA2G12B	sPLA(2)-XIII	6.44e-28	chr10	72954419	0.0137743	9380_2	1.29e-27	TRUE	inferred	6qOdE3	2	1	TRUE	0.102544	0.0251779	16.5875	4.65e-05	0.0010859
rs41265162	T	C	T	C	0.21	0.00481784	0.04463	0.0492459	FALSE	FALSE	FALSE	ebi-a-GCST90025980	1	153520138	0.00473069	436275	0.19	Aspartate aminotransferase levels || id:ebi-a-GCST90025980	Aspartate aminotransferase levels	Aspartate aminotransferase levels || ||	TRUE	igd	S100A4	S100A4	1.77e-27	chr1	153547662	0.0194495	14116_129	3.55e-27	TRUE	inferred	R1PlIG	2	1	TRUE	0.0229421	0.0226271	1.02804	0.31062	0.671514
rs41278571	T	C	T	C	0.4	-0.0272043	0.02002	0.0100828	FALSE	FALSE	FALSE	ebi-a-GCST90025980	4	177650866	0.010375	436275	0.0140001	Aspartate aminotransferase levels || id:ebi-a-GCST90025980	Aspartate aminotransferase levels	Aspartate aminotransferase levels || ||	TRUE	igd	VEGFC	VEGF-C	6.01e-46	chr4	176729712	0.0282069	3132_1	1.2e-45	TRUE	inferred	C21a7o	2	1	TRUE	-0.0680107	0.0263772	6.64812	0.00992605	0.0883891
rs41341748	A	G	A	G	-1.65	-0.0413628	0.00574	0.0114958	FALSE	FALSE	FALSE	ebi-a-GCST90025980	8	16012594	0.00992342	436275	1.3e-05	Aspartate aminotransferase levels || id:ebi-a-GCST90025980	Aspartate aminotransferase levels	Aspartate aminotransferase levels || ||	TRUE	igd	MSR1	Macrophage scavenger receptor	3.01e-198	chr8	16155085	0.0549703	15533_97	6.03e-198	TRUE	inferred	3YTTjz	2	1	TRUE	0.0250684	0.0060719	17.0452	3.65e-05	0.000910079
rs4149584	T	C	T	C	-0.43	-0.00727021	0.02047	0.0168477	FALSE	FALSE	FALSE	ebi-a-GCST90025980	12	6442643	0.00858292	436275	0.58	Aspartate aminotransferase levels || id:ebi-a-GCST90025980	Aspartate aminotransferase levels	Aspartate aminotransferase levels || ||	TRUE	igd	TNFRSF1A	TNF sR-I	7.4e-49	chr12	6333477	0.0293643	2654_19	1.48e-48	TRUE	inferred	4aRlTF	2	1	TRUE	0.0169075	0.0199936	0.71511	0.397753	0.743954
rs4220	A	G	A	G	0.18	-0.00152454	0.15374	0.169413	FALSE	FALSE	FALSE	ebi-a-GCST90025980	4	155491759	0.00273886	436275	0.4	Aspartate aminotransferase levels || id:ebi-a-GCST90025980	Aspartate aminotransferase levels	Aspartate aminotransferase levels || ||	TRUE	igd	FGG	Fibrinogen g-chain dimer	1.44e-54	chr4	154570607	0.011604	4989_7	2.88e-54	TRUE	inferred	Gh1k89	2	1	TRUE	-0.00846967	0.0152257	0.309442	0.578023	0.813475
rs4252129	T	C	T	C	-1.11	0.0147287	0.00785	0.016514	FALSE	FALSE	FALSE	ebi-a-GCST90025980	6	161152905	0.00807484	436275	0.12	Aspartate aminotransferase levels || id:ebi-a-GCST90025980	Aspartate aminotransferase levels	Aspartate aminotransferase levels || ||	TRUE	igd	PLG	Plasminogen	3.97e-136	chr6	160731873	0.0447493	4151_6	7.94e-136	TRUE	inferred	RXh0wM	2	1	TRUE	-0.0132691	0.00729427	3.30917	0.0688943	0.299838
rs429774	C	T	C	T	-0.08	0.000543459	0.30493	0.310748	FALSE	FALSE	FALSE	ebi-a-GCST90025980	19	18186752	0.00224089	436275	0.96	Aspartate aminotransferase levels || id:ebi-a-GCST90025980	Aspartate aminotransferase levels	Aspartate aminotransferase levels || ||	TRUE	igd	IL12RB1	IL-12 Rb1	1.73e-20	chr19	18075942	0.00869242	2632_5	3.47e-20	TRUE	inferred	p6SwhU	2	1	TRUE	-0.00679324	0.0280208	0.0587748	0.808443	0.90256
rs4384764	A	G	A	G	0.22	-0.00274861	0.28728	0.267765	FALSE	FALSE	FALSE	ebi-a-GCST90025980	2	37590284	0.00230763	436275	0.39	Aspartate aminotransferase levels || id:ebi-a-GCST90025980	Aspartate aminotransferase levels	Aspartate aminotransferase levels || ||	TRUE	igd	QPCT	Glutaminyl cyclase	1.58e-127	chr2	37363141	0.00916871	7849_3	3.16e-127	TRUE	inferred	IHWxvR	2	1	TRUE	-0.0124937	0.0105021	1.41522	0.234191	0.590329
rs4501820	T	C	T	C	0.07	0.00549834	0.20457	0.0440873	FALSE	FALSE	FALSE	ebi-a-GCST90025980	1	168511321	0.00529871	436275	0.27	Aspartate aminotransferase levels || id:ebi-a-GCST90025980	Aspartate aminotransferase levels	Aspartate aminotransferase levels || ||	TRUE	igd	XCL2	lymphotactin beta	0	chr1	168542083	0.00922084	15617_8	0	TRUE	inferred	6pASVh	2	1	TRUE	0.0785477	0.0763997	1.05702	0.303896	0.671514
rs45462798	A	T	A	T	-0.13	-0.00753356	0.03592	0.04096	FALSE	TRUE	FALSE	ebi-a-GCST90025980	10	17495619	0.00512448	436275	0.14	Aspartate aminotransferase levels || id:ebi-a-GCST90025980	Aspartate aminotransferase levels	Aspartate aminotransferase levels || ||	TRUE	igd	ST8SIA6	SIA8F	7e-10	chr10	17453620	0.0214339	6930_95	1.3e-09	TRUE	inferred	e4EIlD	2	1	TRUE	0.0579505	0.0405605	2.0413	0.153079	0.493547
rs4619875	T	C	T	C	0.22	-0.00349683	0.37238	0.402426	FALSE	FALSE	FALSE	ebi-a-GCST90025980	4	153701130	0.00208703	436275	0.11	Aspartate aminotransferase levels || id:ebi-a-GCST90025980	Aspartate aminotransferase levels	Aspartate aminotransferase levels || ||	TRUE	igd	ARFIP1	ARFP1	4.26e-154	chr4	152779978	0.00832765	13488_3	8.51e-154	TRUE	inferred	81a24w	2	1	TRUE	-0.0158947	0.00950556	2.79607	0.0944956	0.364344
rs4672	A	G	A	G	-0.08	0.00496213	0.0878	0.0833749	FALSE	FALSE	FALSE	ebi-a-GCST90025980	11	64009879	0.00371946	436275	0.0690001	Aspartate aminotransferase levels || id:ebi-a-GCST90025980	Aspartate aminotransferase levels	Aspartate aminotransferase levels || ||	TRUE	igd	FKBP2	FKBP2	7e-10	chr11	64242407	0.0131982	9339_204	1.3e-09	TRUE	inferred	YCETDT	2	1	TRUE	-0.0620266	0.047606	1.69759	0.192604	0.558402
rs4699179	A	G	A	G	0.1	0.00205179	0.26466	0.245997	FALSE	FALSE	FALSE	ebi-a-GCST90025980	4	106395181	0.00238586	436275	0.47	Aspartate aminotransferase levels || id:ebi-a-GCST90025980	Aspartate aminotransferase levels	Aspartate aminotransferase levels || ||	TRUE	igd	PPA2	PPase 2	1.73e-31	chr4	105474024	0.00860973	18307_71	3.47e-31	TRUE	inferred	y6mV1O	2	1	TRUE	0.0205179	0.0239239	0.735532	0.391096	0.743954
rs4760682	A	C	A	C	-0.2	-0.00349746	0.80686	0.807567	FALSE	FALSE	FALSE	ebi-a-GCST90025980	12	48512285	0.00262645	436275	0.26	Aspartate aminotransferase levels || id:ebi-a-GCST90025980	Aspartate aminotransferase levels	Aspartate aminotransferase levels || ||	TRUE	igd	PFKM	K6PF	3.15e-90	chr12	48118502	0.0099464	17384_110	6.31e-90	TRUE	inferred	dFt5Bs	2	1	TRUE	0.0174873	0.013161	1.7655	0.18394	0.541683
rs4789763	G	A	G	A	0.18	0.000556796	0.48038	0.498725	FALSE	FALSE	FALSE	ebi-a-GCST90025980	17	80289284	0.00205068	436275	0.98	Aspartate aminotransferase levels || id:ebi-a-GCST90025980	Aspartate aminotransferase levels	Aspartate aminotransferase levels || ||	TRUE	igd	SECTM1	SECTM1	5.12e-115	chr17	82331408	0.00790693	13093_6	1.02e-114	TRUE	inferred	etZ9bJ	2	1	TRUE	0.00309331	0.0113935	0.0737114	0.786008	0.902394
rs486055	T	C	T	C	-0.38	-0.00233051	0.16549	0.162649	FALSE	FALSE	FALSE	ebi-a-GCST90025980	11	102650424	0.00279502	436275	0.29	Aspartate aminotransferase levels || id:ebi-a-GCST90025980	Aspartate aminotransferase levels	Aspartate aminotransferase levels || ||	TRUE	igd	MMP10	MMP-10	3.15e-254	chr11	102779693	0.0111643	8479_4	6.31e-254	TRUE	inferred	qoV5nL	2	1	TRUE	0.00613292	0.00735752	0.694819	0.40453	0.74471
rs4873	G	C	G	C	-0.08	0.00181799	0.28903	0.276897	FALSE	TRUE	FALSE	ebi-a-GCST90025980	5	89703641	0.00230312	436275	0.21	Aspartate aminotransferase levels || id:ebi-a-GCST90025980	Aspartate aminotransferase levels	Aspartate aminotransferase levels || ||	TRUE	igd	CETN3	CETN3	1.07e-19	chr5	90407824	0.00888301	17410_5	2.14e-19	TRUE	inferred	J0MprC	2	1	TRUE	-0.0227249	0.0288994	0.618338	0.431665	0.759198
rs4938792	C	T	C	T	-0.05	0.00266712	0.37645	0.391244	FALSE	FALSE	FALSE	ebi-a-GCST90025980	11	111420936	0.00209384	436275	0.1	Aspartate aminotransferase levels || id:ebi-a-GCST90025980	Aspartate aminotransferase levels	Aspartate aminotransferase levels || ||	TRUE	igd	LAYN	Layilin	2e-10	chr11	111550211	0.00795741	2635_61	3e-10	TRUE	inferred	JQWGio	2	1	TRUE	-0.0533424	0.0427286	1.5585	0.211885	0.570134
rs498045	G	A	G	A	-0.11	0.00108589	0.55162	0.524023	FALSE	FALSE	FALSE	ebi-a-GCST90025980	11	66362997	0.00204752	436275	0.719999	Aspartate aminotransferase levels || id:ebi-a-GCST90025980	Aspartate aminotransferase levels	Aspartate aminotransferase levels || ||	TRUE	igd	CCS	CCS	4.16e-45	chr11	66595526	0.00783221	13068_139	8.32e-45	TRUE	inferred	EVWTov	2	1	TRUE	-0.00987173	0.0186271	0.280864	0.596135	0.819686
rs5030062	C	A	C	A	0.24	-0.00618686	0.35548	0.371926	FALSE	FALSE	FALSE	ebi-a-GCST90025980	3	186454180	0.00211466	436275	0.00179999	Aspartate aminotransferase levels || id:ebi-a-GCST90025980	Aspartate aminotransferase levels	Aspartate aminotransferase levels || ||	TRUE	igd	KNG1	Kininostatin	3.79e-178	chr3	186736391	0.00844046	19631_13	7.59e-178	TRUE	inferred	u1PaIs	2	1	TRUE	-0.0257786	0.0088576	8.47005	0.00361042	0.0409181
rs504683	G	A	G	A	0.08	0.00271784	0.30388	0.299525	FALSE	FALSE	FALSE	ebi-a-GCST90025980	11	75051233	0.00223209	436275	0.17	Aspartate aminotransferase levels || id:ebi-a-GCST90025980	Aspartate aminotransferase levels	Aspartate aminotransferase levels || ||	TRUE	igd	ARRB1	ARRB1	4.89e-20	chr11	75340189	0.00879947	12643_4	9.77e-20	TRUE	inferred	nfRfD1	2	1	TRUE	0.033973	0.0281502	1.45648	0.227492	0.586772
rs507506	G	A	G	A	0.05	-0.00202109	0.55807	0.584377	FALSE	FALSE	FALSE	ebi-a-GCST90025980	17	7118322	0.00207566	436275	0.42	Aspartate aminotransferase levels || id:ebi-a-GCST90025980	Aspartate aminotransferase levels	Aspartate aminotransferase levels || ||	TRUE	igd	ACADVL	ACADV	6e-10	chr17	7215003	0.00821379	19262_219	1.1e-09	TRUE	inferred	3FnnPb	2	1	TRUE	-0.0404218	0.0420409	0.924457	0.336307	0.68701
rs548656990	A	G	A	G	-1.69	-0.0389851	0.0031	0.000356297	FALSE	FALSE	FALSE	ebi-a-GCST90025980	19	14508557	0.0671051	436275	0.68	Aspartate aminotransferase levels || id:ebi-a-GCST90025980	Aspartate aminotransferase levels	Aspartate aminotransferase levels || ||	TRUE	igd	CD97	CD97	8.11e-133	chr19	14397745	0.0689903	18881_7	1.62e-132	TRUE	inferred	6T4VdW	2	1	TRUE	0.0230681	0.0397183	0.33732	0.56138	0.813475
rs55771110	A	G	A	G	0.11	0.000393733	0.14938	0.158939	FALSE	FALSE	FALSE	ebi-a-GCST90025980	3	47346717	0.00279366	436275	0.98	Aspartate aminotransferase levels || id:ebi-a-GCST90025980	Aspartate aminotransferase levels	Aspartate aminotransferase levels || ||	TRUE	igd	CAMP	LL-37	6.59e-22	chr3	47305227	0.0115204	15481_45	1.32e-21	TRUE	inferred	IgOsYz	2	1	TRUE	0.00357939	0.0253997	0.0198592	0.887931	0.943427
rs55861089	G	A	G	A	-0.33	0.0257053	0.11351	0.104303	FALSE	FALSE	FALSE	ebi-a-GCST90025980	11	1783757	0.00334858	436275	1.8e-14	Aspartate aminotransferase levels || id:ebi-a-GCST90025980	Aspartate aminotransferase levels	Aspartate aminotransferase levels || ||	TRUE	igd	CTSD	Cathepsin D	6.9e-143	chr11	1762527	0.01298	5508_62	1.38e-142	TRUE	inferred	8dhzHw	2	1	TRUE	-0.0778948	0.0105997	54.0048	2e-13	1.87e-11
rs56048668	C	A	C	A	-1.47	0.0329158	0.00226	0.0066403	FALSE	FALSE	FALSE	ebi-a-GCST90025980	5	149460542	0.0129652	436275	0.0129999	Aspartate aminotransferase levels || id:ebi-a-GCST90025980	Aspartate aminotransferase levels	Aspartate aminotransferase levels || ||	TRUE	igd	CSF1R	M-CSF R	1.04e-63	chr5	150080979	0.087452	13682_47	2.09e-63	TRUE	inferred	zcQiQz	2	1	TRUE	-0.0223917	0.00891989	6.30166	0.0120625	0.102531
rs568602257	C	G	C	G	2.15	0.0205618	0.0019	0.00194722	FALSE	TRUE	FALSE	ebi-a-GCST90025980	2	74867534	0.0243028	436275	0.36	Aspartate aminotransferase levels || id:ebi-a-GCST90025980	Aspartate aminotransferase levels	Aspartate aminotransferase levels || ||	TRUE	igd	MTHFD2	MTDC	1.29e-116	chr2	74640407	0.0937809	18321_38	2.57e-116	TRUE	inferred	4s0Zfm	2	1	TRUE	0.00956363	0.0113113	0.714856	0.397836	0.743954
rs573212	G	C	G	C	-0.2	0.0050969	0.88771	0.852717	FALSE	TRUE	FALSE	ebi-a-GCST90025980	9	97349666	0.00293391	436275	0.0700003	Aspartate aminotransferase levels || id:ebi-a-GCST90025980	Aspartate aminotransferase levels	Aspartate aminotransferase levels || ||	TRUE	igd	FBP2	F16P2	1.9e-56	chr9	94587384	0.0126684	9867_23	3.8e-56	TRUE	inferred	umbQk2	2	1	TRUE	-0.0254845	0.0147581	2.98189	0.084201	0.338615
rs5848	T	C	T	C	-0.22	0.00192272	0.25559	0.277206	FALSE	FALSE	FALSE	ebi-a-GCST90025980	17	42430244	0.00232326	436275	0.38	Aspartate aminotransferase levels || id:ebi-a-GCST90025980	Aspartate aminotransferase levels	Aspartate aminotransferase levels || ||	TRUE	igd	GRN	GRN	1.02e-119	chr17	44352876	0.00946869	4992_49	2.04e-119	TRUE	inferred	LC1EZZ	2	1	TRUE	-0.00873964	0.010567	0.684047	0.408197	0.74471
rs587603472	T	TAGTC	T	TAGTC	-1.87	0.0354201	0.00356	0.00179487	FALSE	FALSE	FALSE	ebi-a-GCST90025980	1	151020749	0.0290568	436275	0.16	Aspartate aminotransferase levels || id:ebi-a-GCST90025980	Aspartate aminotransferase levels	Aspartate aminotransferase levels || ||	TRUE	igd	MENT	CA056	2.62e-147	chr1	151048273	0.0724237	5744_12	5.25e-147	TRUE	inferred	jGvplk	2	1	TRUE	-0.0189412	0.0155557	1.48264	0.223361	0.586772
rs6043409	G	A	G	A	-0.15	-0.00106409	0.68223	0.645961	FALSE	FALSE	FALSE	ebi-a-GCST90025980	20	1616206	0.00216158	436275	0.93	Aspartate aminotransferase levels || id:ebi-a-GCST90025980	Aspartate aminotransferase levels	Aspartate aminotransferase levels || ||	TRUE	igd	SIRPG	SIRPG	4.26e-70	chr20	1635560	0.00849373	9241_40	8.51e-70	TRUE	inferred	8HouP8	2	1	TRUE	0.00709393	0.0144161	0.242146	0.622661	0.831697
rs6050446	G	A	G	A	-0.34	0.00689047	0.96837	0.963311	FALSE	FALSE	FALSE	ebi-a-GCST90025980	20	25195509	0.0056824	436275	0.29	Aspartate aminotransferase levels || id:ebi-a-GCST90025980	Aspartate aminotransferase levels	Aspartate aminotransferase levels || ||	TRUE	igd	ENTPD6	ENTP6	1.15e-47	chr20	25214873	0.0235193	8932_1	2.29e-47	TRUE	inferred	P98aqQ	2	1	TRUE	-0.0202661	0.0167716	1.46012	0.226911	0.586772
rs6119	G	A	G	A	0.35	0.00181434	0.10115	0.0997877	FALSE	FALSE	FALSE	ebi-a-GCST90025980	14	95054012	0.00345477	436275	0.69	Aspartate aminotransferase levels || id:ebi-a-GCST90025980	Aspartate aminotransferase levels	Aspartate aminotransferase levels || ||	TRUE	igd	SERPINA5	PCI	1.86e-149	chr14	94587675	0.0134558	3389_7	3.72e-149	TRUE	inferred	dQBpWI	2	1	TRUE	0.00518383	0.00987278	0.275691	0.59954	0.821347
rs6123685	A	G	A	G	0.06	-0.00484232	0.23171	0.255025	FALSE	FALSE	FALSE	ebi-a-GCST90025980	20	55836040	0.00235664	436275	0.0439997	Aspartate aminotransferase levels || id:ebi-a-GCST90025980	Aspartate aminotransferase levels	Aspartate aminotransferase levels || ||	TRUE	igd	BMP7	BMP-7	0	chr20	57260984	0.0092088	2972_57	1e-10	TRUE	inferred	9jYSxN	2	1	TRUE	-0.0807053	0.0411842	3.84011	0.0500403	0.256371
rs6136	G	T	G	T	-0.4	0.00369216	0.12391	0.112672	FALSE	FALSE	FALSE	ebi-a-GCST90025980	1	169563951	0.003357	436275	0.29	Aspartate aminotransferase levels || id:ebi-a-GCST90025980	Aspartate aminotransferase levels	Aspartate aminotransferase levels || ||	TRUE	igd	SELP	P-Selectin	7.4e-228	chr1	169594713	0.0124202	4154_57	1.48e-227	TRUE	inferred	DfkHBX	2	1	TRUE	-0.0092304	0.00839739	1.20824	0.271682	0.64368
rs61555275	ACAGCGGCAGCGGCAGCGA	GCAGCGGCAGCGGCAGCGA	G	NA	-0.25	-0.0505855	0.07972	2.72e-05	FALSE	FALSE	FALSE	ebi-a-GCST90025980	14	24036898	0.237397	436275	0.84	Aspartate aminotransferase levels || id:ebi-a-GCST90025980	Aspartate aminotransferase levels	Aspartate aminotransferase levels || ||	TRUE	igd	AP1G2	AP1G2	3.71e-64	chr14	23567707	0.0148187	12714_38	7.41e-64	FALSE	inferred	rKLwTu	2	1	TRUE	0.202342	0.949664	0.0453975	0.831275	0.91782
rs61738953	G	C	G	C	-0.76	-0.0092368	0.0401	0.0380795	FALSE	TRUE	FALSE	ebi-a-GCST90025980	10	14862082	0.00543481	436275	0.0449997	Aspartate aminotransferase levels || id:ebi-a-GCST90025980	Aspartate aminotransferase levels	Aspartate aminotransferase levels || ||	TRUE	igd	CDNF	ARMEL	2.62e-286	chr10	14820083	0.021029	4962_52	5.25e-286	TRUE	inferred	IrbM76	2	2	TRUE	0.0121537	0.00715897	2.88214	0.089567	0.355455
rs61739314	C	G	C	G	-0.67	-0.000551088	0.03861	0.0359353	FALSE	TRUE	FALSE	ebi-a-GCST90025980	20	39990377	0.00555265	436275	0.88	Aspartate aminotransferase levels || id:ebi-a-GCST90025980	Aspartate aminotransferase levels	Aspartate aminotransferase levels || ||	TRUE	igd	EMILIN3	EMIL3	5.61e-214	chr20	41361737	0.0214755	8773_172	1.12e-213	TRUE	inferred	0qEmdy	2	1	TRUE	0.000822519	0.00828758	0.00985002	0.920942	0.958507
rs61740470	T	C	T	C	-1.11	0.000556428	0.00814	0.0100955	FALSE	FALSE	FALSE	ebi-a-GCST90025980	3	46491985	0.010431	436275	0.77	Aspartate aminotransferase levels || id:ebi-a-GCST90025980	Aspartate aminotransferase levels	Aspartate aminotransferase levels || ||	TRUE	igd	LTF	Lactoferrin	3.23e-133	chr3	46450495	0.0452439	2780_35	6.46e-133	TRUE	inferred	27mEiF	2	1	TRUE	-0.000501286	0.00939732	0.00284554	0.957458	0.974587
rs61742668	A	G	A	G	-0.26	-0.0114842	0.09744	0.108222	FALSE	FALSE	FALSE	ebi-a-GCST90025980	19	8993018	0.00338334	436275	0.000669993	Aspartate aminotransferase levels || id:ebi-a-GCST90025980	Aspartate aminotransferase levels	Aspartate aminotransferase levels || ||	TRUE	igd	MUC16	CA125	4.67e-76	chr19	8882342	0.0141162	15565_102	9.33e-76	TRUE	inferred	10uUfq	2	1	TRUE	0.04417	0.013232	11.1431	0.000843456	0.0122222
rs61745945	A	G	A	G	-0.22	0.00455937	0.02227	0.0129427	FALSE	FALSE	FALSE	ebi-a-GCST90025980	17	79205421	0.00938642	436275	0.64	Aspartate aminotransferase levels || id:ebi-a-GCST90025980	Aspartate aminotransferase levels	Aspartate aminotransferase levels || ||	TRUE	igd	ENTHD2	AP4AT	1.23e-16	chr17	81231621	0.0268375	7947_19	2.45e-16	TRUE	inferred	IHceI0	2	1	TRUE	-0.0207244	0.0427404	0.235119	0.627754	0.832553
rs61747497	T	C	T	C	0.77	0.00137519	0.0025	0.000645586	FALSE	FALSE	FALSE	ebi-a-GCST90025980	1	162560282	0.0410471	436275	0.84	Aspartate aminotransferase levels || id:ebi-a-GCST90025980	Aspartate aminotransferase levels	Aspartate aminotransferase levels || ||	TRUE	igd	UAP1	Sperm-associated antigen 2	1.51e-22	chr1	162590492	0.0793828	13580_2	3.02e-22	TRUE	inferred	MDPp5D	2	1	TRUE	0.00178596	0.0533082	0.00112242	0.973274	0.983796
rs61749953	A	G	A	G	-0.32	0.0148146	0.01288	0.00510409	FALSE	FALSE	FALSE	ebi-a-GCST90025980	7	108212174	0.0146495	436275	0.25	Aspartate aminotransferase levels || id:ebi-a-GCST90025980	Aspartate aminotransferase levels	Aspartate aminotransferase levels || ||	TRUE	igd	DNAJB9	DNJB9	9.98e-19	chr7	108571730	0.0365399	11214_40	2e-18	TRUE	inferred	4dohMd	2	1	TRUE	-0.0462956	0.0460839	1.00921	0.315092	0.677267
rs61751937	C	G	C	G	0.74	0.0100848	0.03424	0.0291732	FALSE	TRUE	FALSE	ebi-a-GCST90025980	9	113312231	0.00614469	436275	0.0929994	Aspartate aminotransferase levels || id:ebi-a-GCST90025980	Aspartate aminotransferase levels	Aspartate aminotransferase levels || ||	TRUE	igd	SVEP1	SVEP1	5e-232	chr9	110549951	0.0227678	11109_56	1e-231	TRUE	inferred	Iwf9rk	2	1	TRUE	0.0136281	0.00831421	2.68676	0.101185	0.371013
rs61751937	C	G	C	G	0.8	0.0100848	0.03424	0.0291732	FALSE	TRUE	FALSE	ebi-a-GCST90025980	9	113312231	0.00614469	436275	0.0929994	Aspartate aminotransferase levels || id:ebi-a-GCST90025980	Aspartate aminotransferase levels	Aspartate aminotransferase levels || ||	TRUE	igd	SVEP1	SVEP1	1.2e-269	chr9	110549951	0.0228155	11178_21	2.4e-269	TRUE	inferred	w6HVVQ	2	1	TRUE	0.012606	0.00768927	2.68772	0.101124	0.371013
rs61753339	T	C	T	C	-0.81	0.0240244	0.00809	0.00112324	FALSE	FALSE	FALSE	ebi-a-GCST90025980	2	220022915	0.0327314	436275	0.53	Aspartate aminotransferase levels || id:ebi-a-GCST90025980	Aspartate aminotransferase levels	Aspartate aminotransferase levels || ||	TRUE	igd	NHEJ1	NHEJ1	6.9e-80	chr2	219158193	0.04288	11351_233	1.38e-79	TRUE	inferred	JKcATB	2	1	TRUE	-0.0296598	0.0404396	0.537924	0.463294	0.766201
rs61753651	A	G	A	G	-1.44	0.058782	0.00531	0.00382173	FALSE	FALSE	FALSE	ebi-a-GCST90025980	11	124626569	0.0174755	436275	0.000659994	Aspartate aminotransferase levels || id:ebi-a-GCST90025980	Aspartate aminotransferase levels	Aspartate aminotransferase levels || ||	TRUE	igd	ESAM	ESAM	1.95e-150	chr11	124756673	0.0551777	7841_84	3.89e-150	TRUE	inferred	hDT5sy	2	1	TRUE	-0.0408208	0.0122361	11.1295	0.000849673	0.0122222
rs61754230	T	C	T	C	-0.33	0.0577121	0.01602	0.0192256	FALSE	FALSE	FALSE	ebi-a-GCST90025980	12	72179446	0.00771054	436275	7.6e-16	Aspartate aminotransferase levels || id:ebi-a-GCST90025980	Aspartate aminotransferase levels	Aspartate aminotransferase levels || ||	TRUE	igd	RAB21	RAB21	1.62e-25	chr12	71785666	0.0318085	17514_48	3.24e-25	TRUE	inferred	n0jcdA	2	1	TRUE	-0.174885	0.0288114	36.8449	1.28e-09	9.57e-08
rs61757207	G	A	G	A	-0.29	0.00226395	0.00838	0.0149199	FALSE	FALSE	FALSE	ebi-a-GCST90025980	16	70358495	0.00880053	436275	0.62	Aspartate aminotransferase levels || id:ebi-a-GCST90025980	Aspartate aminotransferase levels	Aspartate aminotransferase levels || ||	TRUE	igd	DDX19B	DEAD-box protein 19B	0	chr16	70324592	0.0438849	5460_60	0	TRUE	inferred	ueoJmV	2	1	TRUE	-0.00780672	0.0303696	0.0660782	0.797135	0.902394
rs61757207	G	A	G	A	-0.3	0.00226395	0.00838	0.0149199	FALSE	FALSE	FALSE	ebi-a-GCST90025980	16	70358495	0.00880053	436275	0.62	Aspartate aminotransferase levels || id:ebi-a-GCST90025980	Aspartate aminotransferase levels	Aspartate aminotransferase levels || ||	TRUE	igd	DDX19A	DD19A	0	chr16	70324592	0.0436941	18813_15	0	TRUE	inferred	YVBP14	2	1	TRUE	-0.0075465	0.0293557	0.0660856	0.797124	0.902394
rs61830965	C	T	C	T	0.14	-0.00185585	0.46953	0.452408	FALSE	FALSE	FALSE	ebi-a-GCST90025980	10	1061646	0.00207563	436275	0.34	Aspartate aminotransferase levels || id:ebi-a-GCST90025980	Aspartate aminotransferase levels	Aspartate aminotransferase levels || ||	TRUE	igd	IDI2	IDI2	2.29e-70	chr10	1015706	0.00791178	17832_12	4.57e-70	TRUE	inferred	hS2DqH	2	1	TRUE	-0.0132561	0.0148448	0.797404	0.371871	0.72062
rs62037084	T	C	T	C	0.74	-0.0102925	0.00481	0.00681709	FALSE	FALSE	FALSE	ebi-a-GCST90025980	16	57413660	0.0127981	436275	0.38	Aspartate aminotransferase levels || id:ebi-a-GCST90025980	Aspartate aminotransferase levels	Aspartate aminotransferase levels || ||	TRUE	igd	CX3CL1	Fractalkine/CX3CL-1	1.07e-36	chr16	57379748	0.0587347	2827_23	2.14e-36	TRUE	inferred	8xeEoF	2	1	TRUE	-0.0139088	0.0173299	0.644147	0.422213	0.75889
rs62466701	C	T	C	T	0.11	-0.000894176	0.06581	0.05911	FALSE	FALSE	FALSE	ebi-a-GCST90025980	7	93585663	0.00434898	436275	0.68	Aspartate aminotransferase levels || id:ebi-a-GCST90025980	Aspartate aminotransferase levels	Aspartate aminotransferase levels || ||	TRUE	igd	TFPI2	TFPI -2	0	chr7	93956351	0.0163288	9233_71	0	TRUE	inferred	Ce6RQD	2	1	TRUE	-0.00812887	0.0395546	0.0422344	0.837174	0.91782
rs634501	G	A	G	A	-0.06	-0.00987882	0.74201	0.732953	FALSE	FALSE	FALSE	ebi-a-GCST90025980	5	180218668	0.00246646	436275	0.00021	Aspartate aminotransferase levels || id:ebi-a-GCST90025980	Aspartate aminotransferase levels	Aspartate aminotransferase levels || ||	TRUE	igd	MGAT1	MGAT1	0	chr5	180791668	0.008588	10571_14	0	TRUE	inferred	P4Q92Y	2	1	TRUE	0.164647	0.0473837	12.0739	0.000511315	0.00831443
rs641615	T	G	T	G	-0.16	-0.00220971	0.2322	0.271624	FALSE	FALSE	FALSE	ebi-a-GCST90025980	12	52912909	0.00234141	436275	0.31	Aspartate aminotransferase levels || id:ebi-a-GCST90025980	Aspartate aminotransferase levels	Aspartate aminotransferase levels || ||	TRUE	igd	KRT5	K2C5	9.1e-62	chr12	52519125	0.00967218	11177_16	1.82e-61	TRUE	inferred	F5jhQt	2	1	TRUE	0.0138107	0.0146576	0.887778	0.34608	0.68701
rs6571678	G	A	G	A	0.15	-0.0168043	0.14396	0.151671	FALSE	FALSE	FALSE	ebi-a-GCST90025980	14	35185345	0.0028588	436275	2.7e-10	Aspartate aminotransferase levels || id:ebi-a-GCST90025980	Aspartate aminotransferase levels	Aspartate aminotransferase levels || ||	TRUE	igd	CFL2	COF2	5.87e-44	chr14	34716139	0.0108259	15339_32	1.17e-43	TRUE	inferred	Wj5d5m	2	1	TRUE	-0.112029	0.0207028	29.2819	6.26e-08	3.34e-06
rs6667532	G	A	G	A	0.53	0.000216902	0.08467	0.105023	FALSE	FALSE	FALSE	ebi-a-GCST90025980	1	204948659	0.00333826	436275	0.81	Aspartate aminotransferase levels || id:ebi-a-GCST90025980	Aspartate aminotransferase levels	Aspartate aminotransferase levels || ||	TRUE	igd	NFASC	NFASC	2.69e-293	chr1	204979531	0.0144877	7179_69	5.37e-293	FALSE	inferred	c57byJ	2	1	TRUE	0.000409249	0.00629861	0.00422168	0.948194	0.974244
rs67023356	G	A	G	A	0.36	0.0033778	0.26435	0.248186	FALSE	FALSE	FALSE	ebi-a-GCST90025980	19	14507633	0.00237083	436275	0.23	Aspartate aminotransferase levels || id:ebi-a-GCST90025980	Aspartate aminotransferase levels	Aspartate aminotransferase levels || ||	TRUE	igd	ADGRE2	EMR2	0	chr19	14396821	0.00944541	4546_27	7.58577523180441e-318	TRUE	inferred	gc4LIq	2	1	TRUE	0.00938278	0.00659024	2.02703	0.154522	0.493942
rs67852477	G	C	G	C	-0.96	0.0159506	0.00795	0.00999716	FALSE	TRUE	FALSE	ebi-a-GCST90025980	10	70856963	0.0102238	436275	0.15	Aspartate aminotransferase levels || id:ebi-a-GCST90025980	Aspartate aminotransferase levels	Aspartate aminotransferase levels || ||	TRUE	igd	SRGN	Platelet proteoglycan	1.66e-112	chr10	69097207	0.0426477	19251_56	3.31e-112	TRUE	inferred	u4y4i0	2	1	TRUE	-0.0166152	0.0106753	2.42241	0.119611	0.410407
rs682632	C	A	C	A	0.39	0.00350763	0.9403	0.952976	FALSE	FALSE	FALSE	ebi-a-GCST90025980	9	27183463	0.00529465	436275	0.96	Aspartate aminotransferase levels || id:ebi-a-GCST90025980	Aspartate aminotransferase levels	Aspartate aminotransferase levels || ||	TRUE	igd	TEK	sTie-2	5e-116	chr9	27183465	0.0170555	3773_15	1e-115	TRUE	inferred	nBPtFy	2	1	TRUE	0.00899392	0.0135817	0.438519	0.507838	0.781611
rs6993770	T	A	T	A	-0.06	0.00216721	0.22448	0.286856	FALSE	TRUE	FALSE	ebi-a-GCST90025980	8	106581528	0.00226296	436275	0.36	Aspartate aminotransferase levels || id:ebi-a-GCST90025980	Aspartate aminotransferase levels	Aspartate aminotransferase levels || ||	TRUE	igd	LRP12	LRP12	3e-10	chr8	105569300	0.00965388	15506_34	5e-10	TRUE	inferred	fYSI45	2	1	TRUE	-0.0361202	0.0381611	0.895895	0.343885	0.68701
rs6993770	T	A	T	A	-0.12	0.00216721	0.22448	0.286856	FALSE	TRUE	FALSE	ebi-a-GCST90025980	8	106581528	0.00226296	436275	0.36	Aspartate aminotransferase levels || id:ebi-a-GCST90025980	Aspartate aminotransferase levels	Aspartate aminotransferase levels || ||	TRUE	igd	ANGPT1	Angiopoietin-1	6.59e-33	chr8	105569300	0.0100917	2811_27	1.32e-32	TRUE	inferred	fi7NkT	2	1	TRUE	-0.0180601	0.0189191	0.911256	0.339781	0.68701
rs700363	A	G	A	G	-0.17	0.00435259	0.08986	0.0695514	FALSE	FALSE	FALSE	ebi-a-GCST90025980	13	77575396	0.00403272	436275	0.5	Aspartate aminotransferase levels || id:ebi-a-GCST90025980	Aspartate aminotransferase levels	Aspartate aminotransferase levels || ||	TRUE	igd	CLN5	CLN5	1.82e-36	chr13	77001261	0.0135381	8874_53	3.63e-36	TRUE	inferred	QxERml	2	1	TRUE	-0.0256035	0.0238093	1.15639	0.282216	0.64368
rs7019909	T	C	T	C	0.3	-0.0318409	0.09232	0.104151	FALSE	FALSE	FALSE	ebi-a-GCST90025980	9	33113322	0.00335199	436275	1.8e-23	Aspartate aminotransferase levels || id:ebi-a-GCST90025980	Aspartate aminotransferase levels	Aspartate aminotransferase levels || ||	TRUE	igd	B4GALT1	B4GT1	2.69e-99	chr9	33113324	0.0142055	13381_49	5.37e-99	TRUE	inferred	gqP0on	2	1	TRUE	-0.106136	0.0122516	75.0491	4.59e-18	8.59e-16
rs704	A	G	A	G	-0.24	0.00312682	0.50811	0.472156	FALSE	FALSE	FALSE	ebi-a-GCST90025980	17	26694861	0.0020724	436275	0.11	Aspartate aminotransferase levels || id:ebi-a-GCST90025980	Aspartate aminotransferase levels	Aspartate aminotransferase levels || ||	TRUE	igd	SDF2	SDF2	3.62e-194	chr17	28367840	0.00808027	15333_11	7.24e-194	TRUE	inferred	xafcnM	2	1	TRUE	-0.0130284	0.00864613	2.27059	0.131849	0.436387
rs7225351	A	G	A	G	-0.06	0.00165677	0.66541	0.64657	FALSE	FALSE	FALSE	ebi-a-GCST90025980	17	56155011	0.0021424	436275	0.62	Aspartate aminotransferase levels || id:ebi-a-GCST90025980	Aspartate aminotransferase levels	Aspartate aminotransferase levels || ||	TRUE	igd	DYNLL2	DYL2	1e-10	chr17	58077650	0.0093131	11493_169	1e-10	TRUE	inferred	ZeFbfU	2	1	TRUE	-0.0276128	0.035963	0.589536	0.442598	0.762819
rs7251797	G	A	G	A	0.13	0.00220549	0.3543	0.377745	FALSE	FALSE	FALSE	ebi-a-GCST90025980	19	1077985	0.00213531	436275	0.15	Aspartate aminotransferase levels || id:ebi-a-GCST90025980	Aspartate aminotransferase levels	Aspartate aminotransferase levels || ||	TRUE	igd	HMHA1	HMHA1	5.61e-52	chr19	1077986	0.00859551	13544_9	1.12e-51	TRUE	inferred	hmABoe	2	1	TRUE	0.0169653	0.0164637	1.06186	0.302791	0.671514
rs72758947	G	A	G	A	-0.16	-0.00304528	0.16131	0.123966	FALSE	FALSE	FALSE	ebi-a-GCST90025980	1	207087053	0.00314942	436275	0.43	Aspartate aminotransferase levels || id:ebi-a-GCST90025980	Aspartate aminotransferase levels	Aspartate aminotransferase levels || ||	TRUE	igd	FAIM3	FAIM3	3.01e-43	chr1	206913708	0.0116467	6574_11	6.03e-43	TRUE	inferred	tAoZAP	2	1	TRUE	0.019033	0.0197326	0.930352	0.334772	0.68701
rs72794132	T	C	T	C	0.32	-0.002282	0.16385	0.167427	FALSE	FALSE	FALSE	ebi-a-GCST90025980	5	150618993	0.00273548	436275	0.41	Aspartate aminotransferase levels || id:ebi-a-GCST90025980	Aspartate aminotransferase levels	Aspartate aminotransferase levels || ||	TRUE	igd	GM2A	SAP3	1.73e-184	chr5	151239432	0.0110563	15441_6	3.47e-184	TRUE	inferred	645YIH	2	1	TRUE	-0.00713125	0.00855193	0.69535	0.404351	0.74471
rs729940	T	C	T	C	-0.34	0.00569416	0.14169	0.154725	FALSE	FALSE	FALSE	ebi-a-GCST90025980	14	93399101	0.00285862	436275	0.0230001	Aspartate aminotransferase levels || id:ebi-a-GCST90025980	Aspartate aminotransferase levels	Aspartate aminotransferase levels || ||	TRUE	igd	CHGA	CgA	8.11e-185	chr14	92932756	0.0117367	8476_11	1.62e-184	TRUE	inferred	iVrZbI	2	1	TRUE	-0.0167475	0.00842756	3.9491	0.0468965	0.244305
rs73238029	C	A	C	A	0.08	-0.00130217	0.24423	0.252077	FALSE	FALSE	FALSE	ebi-a-GCST90025980	3	114014080	0.00235341	436275	0.49	Aspartate aminotransferase levels || id:ebi-a-GCST90025980	Aspartate aminotransferase levels	Aspartate aminotransferase levels || ||	TRUE	igd	TIGIT	TIGIT	3.3e-20	chr3	114295233	0.00875857	9638_2	6.61e-20	TRUE	inferred	UR9yrw	2	1	TRUE	-0.0162771	0.0294716	0.305035	0.580743	0.813475
rs74626198	C	T	C	T	-0.18	-0.00277906	0.04473	0.0282633	FALSE	FALSE	FALSE	ebi-a-GCST90025980	12	21696251	0.00617098	436275	0.75	Aspartate aminotransferase levels || id:ebi-a-GCST90025980	Aspartate aminotransferase levels	Aspartate aminotransferase levels || ||	TRUE	igd	LDHB	LDH-H 1	8.89e-21	chr12	21543317	0.0194073	3890_8	1.78e-20	TRUE	inferred	Mlmudf	2	1	TRUE	0.0154392	0.0343236	0.202332	0.652845	0.844858
rs746313383	A	G	A	G	-1.85	0.122885	0.0005	0.000294453	FALSE	FALSE	FALSE	ebi-a-GCST90025980	16	4432568	0.0634478	436275	0.04	Aspartate aminotransferase levels || id:ebi-a-GCST90025980	Aspartate aminotransferase levels	Aspartate aminotransferase levels || ||	TRUE	igd	VASN	VASN	6.15e-23	chr16	4382567	0.188948	5682_13	1.23e-22	TRUE	inferred	3f8cOL	2	1	TRUE	-0.0664243	0.0349607	3.6099	0.0574367	0.265765
rs746355945	G	GGAACCCCA	G	GGAACCCCA	0.66	0.0322996	0.0032	0.000843188	FALSE	FALSE	FALSE	ebi-a-GCST90025980	5	148758830	0.0378382	436275	0.49	Aspartate aminotransferase levels || id:ebi-a-GCST90025980	Aspartate aminotransferase levels	Aspartate aminotransferase levels || ||	TRUE	igd	IL17B	IL-17B	2.13e-22	chr5	149379267	0.068291	3499_77	4.27e-22	TRUE	inferred	1PmzsR	2	1	TRUE	0.0489388	0.0575538	0.723033	0.395151	0.743954
rs746657005	C	T	C	T	-0.28	-0.0967949	0.01612	0.000136051	FALSE	FALSE	FALSE	ebi-a-GCST90025980	8	144697051	0.0888413	436275	0.13	Aspartate aminotransferase levels || id:ebi-a-GCST90025980	Aspartate aminotransferase levels	Aspartate aminotransferase levels || ||	TRUE	igd	TSTA3	FCL	2.45e-20	chr8	143614881	0.0305469	12657_2	4.9e-20	TRUE	inferred	D8QTCo	2	1	TRUE	0.345696	0.319524	1.17053	0.279293	0.64368
rs74705037	A	G	A	G	0.86	0.000242216	0.02708	0.0436294	FALSE	FALSE	FALSE	ebi-a-GCST90025980	19	51504808	0.00502537	436275	0.8	Aspartate aminotransferase levels || id:ebi-a-GCST90025980	Aspartate aminotransferase levels	Aspartate aminotransferase levels || ||	TRUE	igd	KLK8	kallikrein 8	1.86e-251	chr19	51001552	0.0254067	2834_54	3.72e-251	TRUE	inferred	IyjZHB	2	1	TRUE	0.000281647	0.00584346	0.0023231	0.961558	0.974587
rs74856317	C	T	C	T	1.2	-0.0195506	0.00629	0.00293364	FALSE	FALSE	FALSE	ebi-a-GCST90025980	5	38485971	0.0204358	436275	0.24	Aspartate aminotransferase levels || id:ebi-a-GCST90025980	Aspartate aminotransferase levels	Aspartate aminotransferase levels || ||	TRUE	igd	LIFR	LIF sR	4.89e-121	chr5	38485869	0.0513595	5837_49	9.77e-121	TRUE	inferred	MlFrsZ	2	1	TRUE	-0.0162922	0.0170441	0.913712	0.339131	0.68701
rs74911261	A	G	A	G	-1.02	-0.00911387	0.02	0.0259047	FALSE	FALSE	FALSE	ebi-a-GCST90025980	11	108357137	0.00650607	436275	0.0569994	Aspartate aminotransferase levels || id:ebi-a-GCST90025980	Aspartate aminotransferase levels	Aspartate aminotransferase levels || ||	TRUE	igd	KDELC2	KDEL2	8.89e-280	chr11	108486410	0.0285536	8296_117	1.78e-279	TRUE	inferred	FWf8Mp	2	1	TRUE	0.00893517	0.0063834	1.9593	0.161588	0.495361
rs750809685	G	A	G	A	1.35	0.0356935	0.00381	0.000546061	FALSE	FALSE	FALSE	ebi-a-GCST90025980	3	113631973	0.0460404	436275	0.48	Aspartate aminotransferase levels || id:ebi-a-GCST90025980	Aspartate aminotransferase levels	Aspartate aminotransferase levels || ||	TRUE	igd	GRAMD1C	GRM1C	1.44e-107	chr3	113913126	0.0613638	8336_267	2.88e-107	TRUE	inferred	b9NXrx	2	1	TRUE	0.0264396	0.0341252	0.60029	0.438467	0.759198
rs7513428	C	T	C	T	0.22	0.00116586	0.84647	0.836643	FALSE	FALSE	FALSE	ebi-a-GCST90025980	1	167515272	0.00280349	436275	0.74	Aspartate aminotransferase levels || id:ebi-a-GCST90025980	Aspartate aminotransferase levels	Aspartate aminotransferase levels || ||	TRUE	igd	CREG1	CREG1	1.12e-82	chr1	167546035	0.0114428	9357_4	2.24e-82	TRUE	inferred	bdWDMY	2	1	TRUE	0.00529936	0.0127461	0.172859	0.677583	0.86196
rs752587498	A	G	A	G	-1.06	-0.0800559	0.00115	5.85e-05	FALSE	FALSE	FALSE	ebi-a-GCST90025980	16	30078864	0.217583	436275	0.44	Aspartate aminotransferase levels || id:ebi-a-GCST90025980	Aspartate aminotransferase levels	Aspartate aminotransferase levels || ||	TRUE	igd	ALDOA	aldolase A	0	chr16	30067543	0.135036	5864_10	0	TRUE	inferred	08qKFu	2	1	TRUE	0.0755244	0.205492	0.135078	0.713224	0.876578
rs75282796	C	T	C	T	-0.41	-0.00775174	0.01112	0.00685712	FALSE	FALSE	FALSE	ebi-a-GCST90025980	1	153533840	0.0127936	436275	0.64	Aspartate aminotransferase levels || id:ebi-a-GCST90025980	Aspartate aminotransferase levels	Aspartate aminotransferase levels || ||	TRUE	igd	S100A2	S100A2	1.51e-27	chr1	153561364	0.0379208	11969_5	3.02e-27	TRUE	inferred	y3uOpb	2	1	TRUE	0.0189067	0.0312529	0.365975	0.545207	0.803838
rs753381	C	T	C	T	-0.07	0.00429883	0.52685	0.54977	FALSE	FALSE	FALSE	ebi-a-GCST90025980	20	39797465	0.00206711	436275	0.0749998	Aspartate aminotransferase levels || id:ebi-a-GCST90025980	Aspartate aminotransferase levels	Aspartate aminotransferase levels || ||	TRUE	igd	PLCG1	PLCG1	2.88e-17	chr20	41168825	0.00836305	4563_61	5.75e-17	TRUE	inferred	35Puan	2	1	TRUE	-0.0614119	0.030428	4.07342	0.0435631	0.236125
rs75446219	T	C	T	C	0.27	0.00555246	0.03208	0.0348258	FALSE	FALSE	FALSE	ebi-a-GCST90025980	1	25877492	0.0055647	436275	0.42	Aspartate aminotransferase levels || id:ebi-a-GCST90025980	Aspartate aminotransferase levels	Aspartate aminotransferase levels || ||	TRUE	igd	LDLRAP1	ARH	2.39e-29	chr1	25551001	0.0241378	18183_3	4.79e-29	TRUE	inferred	2pNcnp	2	1	TRUE	0.0205647	0.0206918	0.987746	0.320294	0.680624
rs75526830	G	A	G	A	2.17	0.00700052	0.00107	0.005121	FALSE	FALSE	FALSE	ebi-a-GCST90025980	12	56489394	0.0146175	436275	0.66	Aspartate aminotransferase levels || id:ebi-a-GCST90025980	Aspartate aminotransferase levels	Aspartate aminotransferase levels || ||	TRUE	igd	ERBB3	ERBB3	1.69e-75	chr12	56095610	0.118265	2617_56	3.39e-75	TRUE	inferred	UX9WxO	2	1	TRUE	0.00322605	0.00673847	0.229202	0.632116	0.835376
rs757012830	C	T	C	T	-1.09	-0.143521	0.00393	1.28e-05	FALSE	FALSE	FALSE	ebi-a-GCST90025980	14	64905834	0.360934	436275	0.55	Aspartate aminotransferase levels || id:ebi-a-GCST90025980	Aspartate aminotransferase levels	Aspartate aminotransferase levels || ||	TRUE	igd	MTHFD1	C1TC	1.26e-56	chr14	64439116	0.0689285	12575_30	2.51e-56	TRUE	inferred	mkFamH	2	1	TRUE	0.131671	0.331237	0.158016	0.69099	0.864938
rs758641530	A	C	CCCCCAGCCCCAG	NA	0.3	0.0653293	0.00417	0.00758031	FALSE	FALSE	FALSE	ebi-a-GCST90025980	17	7080255	0.0124713	436275	2.2e-07	Aspartate aminotransferase levels || id:ebi-a-GCST90025980	Aspartate aminotransferase levels	Aspartate aminotransferase levels || ||	TRUE	igd	DVL2	DVL2	8e-10	chr17	7176941	0.0497367	13575_40	1.6e-09	FALSE	inferred	4Gg6xy	2	1	TRUE	0.217764	0.0550597	15.6425	7.65e-05	0.00168335
rs758641530	A	C	CCCCCAGCCCCAG	NA	0.42	0.0653293	0.00417	0.00758031	FALSE	FALSE	FALSE	ebi-a-GCST90025980	17	7080255	0.0124713	436275	2.2e-07	Aspartate aminotransferase levels || id:ebi-a-GCST90025980	Aspartate aminotransferase levels	Aspartate aminotransferase levels || ||	TRUE	igd	ALOX15B	LX15B	5.12e-20	chr17	7176941	0.0462227	12422_143	1.02e-19	FALSE	inferred	phaIX2	2	1	TRUE	0.155546	0.0342746	20.5955	5.67e-06	0.000176808
rs75904281	T	C	T	C	-0.39	-0.00337273	0.01413	0.0152165	FALSE	FALSE	FALSE	ebi-a-GCST90025980	20	943837	0.00838831	436275	0.79	Aspartate aminotransferase levels || id:ebi-a-GCST90025980	Aspartate aminotransferase levels	Aspartate aminotransferase levels || ||	TRUE	igd	RSPO4	RSPO4	7.23e-30	chr20	963194	0.0345392	8464_31	1.45e-29	TRUE	inferred	4sOWaZ	2	1	TRUE	0.00864803	0.0215221	0.16146	0.687816	0.864938
rs7619941	G	A	G	A	-0.13	0.00496015	0.9323	0.903888	FALSE	FALSE	FALSE	ebi-a-GCST90025980	3	112056414	0.00346959	436275	0.16	Aspartate aminotransferase levels || id:ebi-a-GCST90025980	Aspartate aminotransferase levels	Aspartate aminotransferase levels || ||	TRUE	igd	CD200	OX2G	2.56e-16	chr3	112337567	0.0160327	5112_73	5.13e-16	TRUE	inferred	rrwouE	2	1	TRUE	-0.038155	0.0271008	1.98216	0.159163	0.495361
rs766403080	T	C	T	C	0.65	0.262402	0.00173	4.79e-05	FALSE	FALSE	FALSE	ebi-a-GCST90025980	8	59492304	0.154321	436275	0.0769999	Aspartate aminotransferase levels || id:ebi-a-GCST90025980	Aspartate aminotransferase levels	Aspartate aminotransferase levels || ||	TRUE	igd	SDCBP	Syntenin 1	0	chr8	58579745	0.0977095	17806_6	0	TRUE	inferred	pqpHNl	2	1	TRUE	0.403695	0.24505	2.71393	0.0994755	0.371013
rs766820266	G	A	G	A	-1.31	-0.105467	0.00501	0.000115188	FALSE	FALSE	FALSE	ebi-a-GCST90025980	19	10398508	0.112524	436275	0.47	Aspartate aminotransferase levels || id:ebi-a-GCST90025980	Aspartate aminotransferase levels	Aspartate aminotransferase levels || ||	TRUE	igd	ICAM4	ICAM4	2.29e-116	chr19	10287832	0.0572035	6550_4	4.57e-116	TRUE	inferred	tMtTfZ	2	1	TRUE	0.0805092	0.0859681	0.877033	0.349016	0.68701
rs76735111	T	A	T	A	0.06	-0.075485	0.78573	0.999933	FALSE	TRUE	FALSE	ebi-a-GCST90025980	5	175387206	0.135912	436275	0.58	Aspartate aminotransferase levels || id:ebi-a-GCST90025980	Aspartate aminotransferase levels	Aspartate aminotransferase levels || ||	TRUE	igd	CPLX2	CPLX2	0	chr5	175960203	0.00915073	15321_8	1e-10	TRUE	inferred	jmiMxC	2	1	TRUE	-1.25808	2.27331	0.306267	0.57998	0.813475
rs769218	A	G	A	G	-0.21	0.00172792	0.21994	0.215392	FALSE	FALSE	FALSE	ebi-a-GCST90025980	11	34470679	0.0025008	436275	0.49	Aspartate aminotransferase levels || id:ebi-a-GCST90025980	Aspartate aminotransferase levels	Aspartate aminotransferase levels || ||	TRUE	igd	CAT	Catalase	1.51e-107	chr11	34449132	0.00954639	3488_64	3.02e-107	TRUE	inferred	75T11P	2	1	TRUE	-0.00822819	0.0119144	0.476937	0.489813	0.767663
rs7695151	T	C	T	C	0.26	-0.00484268	0.44185	0.462752	FALSE	FALSE	FALSE	ebi-a-GCST90025980	4	2772530	0.00204968	436275	0.0219999	Aspartate aminotransferase levels || id:ebi-a-GCST90025980	Aspartate aminotransferase levels	Aspartate aminotransferase levels || ||	TRUE	igd	SH3BP2	3BP2	2.51e-230	chr4	2770803	0.00802929	7769_29	5.01e-230	TRUE	inferred	U0dokk	2	1	TRUE	-0.0186257	0.00790434	5.55256	0.0184536	0.13022
rs77157727	A	G	A	G	-0.44	0.00742124	0.04297	0.0333686	FALSE	FALSE	FALSE	ebi-a-GCST90025980	18	61253961	0.0057173	436275	0.29	Aspartate aminotransferase levels || id:ebi-a-GCST90025980	Aspartate aminotransferase levels	Aspartate aminotransferase levels || ||	TRUE	igd	SERPINB13	SPB13	1.82e-110	chr18	63586727	0.0197302	18841_1	3.63e-110	TRUE	inferred	L2y3TQ	2	1	TRUE	-0.0168665	0.0130159	1.6792	0.195031	0.561089
rs772611234	T	C	T	C	-0.59	0.12947	0.00215	2.34e-05	FALSE	FALSE	FALSE	ebi-a-GCST90025980	22	49042540	0.232023	436275	0.36	Aspartate aminotransferase levels || id:ebi-a-GCST90025980	Aspartate aminotransferase levels	Aspartate aminotransferase levels || ||	TRUE	igd	FAM19A5	F19A5	0	chr22	48646728	0.0875818	5609_92	0	TRUE	inferred	5mMnFF	2	1	TRUE	-0.219441	0.394606	0.309248	0.578142	0.813475
rs773045547	C	G	C	G	-1.96	1.31875	0.00489	2.57e-06	FALSE	TRUE	FALSE	ebi-a-GCST90025980	1	63067988	2.1332	436275	0.49	Aspartate aminotransferase levels || id:ebi-a-GCST90025980	Aspartate aminotransferase levels	Aspartate aminotransferase levels || ||	TRUE	igd	ANGPTL3	ANGL3	3.01e-269	chr1	62602317	0.0559399	10391_1	6.03e-269	TRUE	inferred	QA8q5O	2	1	TRUE	-0.672832	1.08854	0.382056	0.536505	0.799414
rs773160478	G	GGAA	G	GGAA	1.41	-0.0504958	0.00045	0.00028172	FALSE	FALSE	FALSE	ebi-a-GCST90025980	19	35989779	0.0705267	436275	0.33	Aspartate aminotransferase levels || id:ebi-a-GCST90025980	Aspartate aminotransferase levels	Aspartate aminotransferase levels || ||	TRUE	igd	DMKN	Dermokine	1.66e-16	chr19	35498877	0.172764	8535_102	3.31e-16	TRUE	inferred	4YUvmM	2	1	TRUE	-0.0358126	0.050211	0.508714	0.475696	0.766855
rs776014477	A	G	A	G	-0.97	0.172646	0.00126	1.39e-05	FALSE	FALSE	FALSE	ebi-a-GCST90025980	7	44425629	0.285248	436275	0.53	Aspartate aminotransferase levels || id:ebi-a-GCST90025980	Aspartate aminotransferase levels	Aspartate aminotransferase levels || ||	TRUE	igd	NUDCD3	NUDC3	1.23e-19	chr7	44386030	0.107888	4254_6	2.45e-19	TRUE	inferred	4wdq0c	2	1	TRUE	-0.177986	0.294736	0.364673	0.545922	0.803838
rs77734576	T	C	T	C	-1.68	0.00904247	0.00354	0.0034741	FALSE	FALSE	FALSE	ebi-a-GCST90025980	21	45166002	0.0177656	436275	0.42	Aspartate aminotransferase levels || id:ebi-a-GCST90025980	Aspartate aminotransferase levels	Aspartate aminotransferase levels || ||	TRUE	igd	PDXK	PDXK	3.88e-126	chr21	43746121	0.0704074	11098_1	7.76e-126	TRUE	inferred	O7YuwZ	2	1	TRUE	-0.00538242	0.0105772	0.258951	0.610842	0.831697
rs778685093	G	T	TGGCCCTGCTCCCCTCGGCG	NA	0.44	0.0147585	0.00913	0.00230149	FALSE	FALSE	FALSE	ebi-a-GCST90025980	19	549546	0.023063	436275	0.39	Aspartate aminotransferase levels || id:ebi-a-GCST90025980	Aspartate aminotransferase levels	Aspartate aminotransferase levels || ||	TRUE	igd	GZMM	Granzyme M	7.92e-25	chr19	549562	0.0430456	5704_74	1.58e-24	FALSE	inferred	y9UA0l	2	1	TRUE	0.033542	0.0525185	0.4079	0.523037	0.798432
rs779023917	G	T	G	T	-0.36	-0.163636	0.00517	5.26e-05	FALSE	FALSE	FALSE	ebi-a-GCST90025980	3	33099757	0.157644	436275	0.22	Aspartate aminotransferase levels || id:ebi-a-GCST90025980	Aspartate aminotransferase levels	Aspartate aminotransferase levels || ||	TRUE	igd	GLB1	BGAL	0	chr3	33058265	0.051528	10554_23	0	TRUE	inferred	28XAe6	2	1	TRUE	0.454544	0.442707	1.05419	0.304543	0.671514
rs779038614	T	C	T	C	2.53	0.576831	0.00288	9.68e-06	FALSE	FALSE	FALSE	ebi-a-GCST90025980	1	16474945	0.386358	436275	0.12	Aspartate aminotransferase levels || id:ebi-a-GCST90025980	Aspartate aminotransferase levels	Aspartate aminotransferase levels || ||	TRUE	igd	EPHA2	Epithelial cell kinase	5.36e-225	chr1	16148450	0.0790612	4834_61	1.07e-224	TRUE	inferred	B5kwEV	2	1	TRUE	0.227996	0.152877	2.2242	0.135863	0.445727
rs78293932	T	C	T	C	0.17	0.00137337	0.02708	0.0237804	FALSE	FALSE	FALSE	ebi-a-GCST90025980	4	185139101	0.00670812	436275	0.7	Aspartate aminotransferase levels || id:ebi-a-GCST90025980	Aspartate aminotransferase levels	Aspartate aminotransferase levels || ||	TRUE	igd	ENPP6	ENPP6	0	chr4	184217948	0.0244689	15579_26	0	TRUE	inferred	4Z9D4l	2	1	TRUE	0.00807865	0.0394767	0.041879	0.837851	0.91782
rs7839771	T	C	T	C	-0.3	0.000815721	0.01773	0.0164424	FALSE	FALSE	FALSE	ebi-a-GCST90025980	8	6913026	0.00839825	436275	0.760001	Aspartate aminotransferase levels || id:ebi-a-GCST90025980	Aspartate aminotransferase levels	Aspartate aminotransferase levels || ||	TRUE	igd	DEFA5	HD-5	6.44e-21	chr8	7055504	0.0322263	16785_45	1.29e-20	TRUE	inferred	WqDRty	2	1	TRUE	-0.00271907	0.0279957	0.00943319	0.922627	0.958507
rs78459351	A	G	A	G	0.16	-0.00579754	0.04614	0.051669	FALSE	FALSE	FALSE	ebi-a-GCST90025980	2	64593459	0.00461289	436275	0.23	Aspartate aminotransferase levels || id:ebi-a-GCST90025980	Aspartate aminotransferase levels	Aspartate aminotransferase levels || ||	TRUE	igd	HSPC159	LEGL	1.73e-17	chr2	64366325	0.0189807	18236_3	3.47e-17	TRUE	inferred	pvrF5V	2	1	TRUE	-0.0362346	0.0291492	1.54523	0.213841	0.571261
rs78778622	C	T	C	T	-0.2	-0.00107731	0.08792	0.0576836	FALSE	FALSE	FALSE	ebi-a-GCST90025980	11	124530664	0.00455335	436275	0.96	Aspartate aminotransferase levels || id:ebi-a-GCST90025980	Aspartate aminotransferase levels	Aspartate aminotransferase levels || ||	TRUE	igd	SIAE	SIAE	6.15e-45	chr11	124660768	0.0142686	9263_57	1.23e-44	TRUE	inferred	cjzJQd	2	1	TRUE	0.00538655	0.02277	0.0559623	0.812995	0.904941
rs78986913	A	G	A	G	-0.45	-0.00208982	0.0414	0.0423135	FALSE	FALSE	FALSE	ebi-a-GCST90025980	14	96162418	0.00509119	436275	0.94	Aspartate aminotransferase levels || id:ebi-a-GCST90025980	Aspartate aminotransferase levels	Aspartate aminotransferase levels || ||	TRUE	igd	TCL1A	TCL1A	1.66e-107	chr14	95696081	0.0204604	17210_2	3.31e-107	TRUE	inferred	h7Gys2	2	1	TRUE	0.00464404	0.0113157	0.168433	0.681508	0.864013
rs79344818	G	A	G	A	-0.32	-0.00503254	0.0338	0.0382844	FALSE	FALSE	FALSE	ebi-a-GCST90025980	7	66453476	0.00535116	436275	0.6	Aspartate aminotransferase levels || id:ebi-a-GCST90025980	Aspartate aminotransferase levels	Aspartate aminotransferase levels || ||	TRUE	igd	SBDS	SBDS	6.29e-44	chr7	66988489	0.0231034	3866_7	1.26e-43	TRUE	inferred	9upWi0	2	1	TRUE	0.0157267	0.0167609	0.880402	0.348092	0.68701
rs8028182	T	G	T	G	0.15	-0.000945811	0.16573	0.195791	FALSE	FALSE	FALSE	ebi-a-GCST90025980	15	75718669	0.00258673	436275	0.81	Aspartate aminotransferase levels || id:ebi-a-GCST90025980	Aspartate aminotransferase levels	Aspartate aminotransferase levels || ||	TRUE	igd	SNUPN	SPN1	6.9e-45	chr15	75426328	0.0107077	17765_3	1.38e-44	TRUE	inferred	EKHpHe	2	1	TRUE	-0.00630541	0.0172507	0.133601	0.714727	0.876578
rs805295	T	C	T	C	-0.48	-0.0349625	0.03958	0.0317027	FALSE	FALSE	FALSE	ebi-a-GCST90025980	6	31675297	0.00704226	436275	4.7e-07	Aspartate aminotransferase levels || id:ebi-a-GCST90025980	Aspartate aminotransferase levels	Aspartate aminotransferase levels || ||	TRUE	igd	APOM	ApoM	2.69e-118	chr6	31707520	0.020785	10445_20	5.37e-118	TRUE	inferred	aNLE8g	2	1	TRUE	0.0728385	0.0150066	23.5591	1.21e-06	4.53e-05
rs8177399	T	C	T	C	-0.56	-0.0223502	0.01581	0.0210054	FALSE	FALSE	FALSE	ebi-a-GCST90025980	11	126160826	0.00716285	436275	0.002	Aspartate aminotransferase levels || id:ebi-a-GCST90025980	Aspartate aminotransferase levels	Aspartate aminotransferase levels || ||	TRUE	igd	TIRAP	Tirap	2.69e-72	chr11	126290931	0.0312086	9839_148	5.37e-72	TRUE	inferred	CvmlQN	2	1	TRUE	0.0399111	0.0129828	9.45047	0.00211095	0.0250796
rs8354	T	C	T	C	-0.24	-0.00261937	0.10626	0.0798833	FALSE	FALSE	FALSE	ebi-a-GCST90025980	10	104436641	0.00374586	436275	0.54	Aspartate aminotransferase levels || id:ebi-a-GCST90025980	Aspartate aminotransferase levels	Aspartate aminotransferase levels || ||	TRUE	igd	ARL3	ARL3	2.51e-72	chr10	102676884	0.0133723	12571_14	5.01e-72	TRUE	inferred	eK6Ec7	2	1	TRUE	0.010914	0.0156196	0.488238	0.484714	0.767663
rs872914	A	G	A	G	0.32	0.000234751	0.71065	0.706285	FALSE	FALSE	FALSE	ebi-a-GCST90025980	4	74718101	0.00224408	436275	0.92	Aspartate aminotransferase levels || id:ebi-a-GCST90025980	Aspartate aminotransferase levels	Aspartate aminotransferase levels || ||	TRUE	igd	PF4V1	PF4V	1.55e-298	chr4	73852384	0.00866953	5663_18	3.09e-298	TRUE	inferred	V9mk0O	2	1	TRUE	0.000733597	0.00701278	0.010943	0.916686	0.958507
rs892090	G	T	G	T	-0.38	0.00685075	0.83554	0.826822	FALSE	FALSE	FALSE	ebi-a-GCST90025980	19	55539072	0.00277962	436275	0.0219999	Aspartate aminotransferase levels || id:ebi-a-GCST90025980	Aspartate aminotransferase levels	Aspartate aminotransferase levels || ||	TRUE	igd	GP6	GPVI	1.82e-259	chr19	55027704	0.0110499	3194_36	3.63e-259	TRUE	inferred	gEH0ax	2	1	TRUE	-0.0180283	0.00733355	6.04339	0.0139585	0.10654
rs9240	C	T	C	T	-0.09	-0.00126097	0.42799	0.423131	FALSE	FALSE	FALSE	ebi-a-GCST90025980	18	72910687	0.00207866	436275	0.82	Aspartate aminotransferase levels || id:ebi-a-GCST90025980	Aspartate aminotransferase levels	Aspartate aminotransferase levels || ||	TRUE	igd	ZADH2	ZADH2	6.01e-32	chr18	75198732	0.00768905	17345_12	1.2e-31	TRUE	inferred	UCIrgg	2	1	TRUE	0.0140108	0.0231272	0.36701	0.544639	0.803838
rs9416018	A	G	A	G	0.08	0.00534516	0.66848	0.616559	FALSE	FALSE	FALSE	ebi-a-GCST90025980	10	74100642	0.00209534	436275	0.0219999	Aspartate aminotransferase levels || id:ebi-a-GCST90025980	Aspartate aminotransferase levels	Aspartate aminotransferase levels || ||	TRUE	igd	DNAJB12	DJB12	3.54e-22	chr10	72340884	0.00832248	8006_12	7.08e-22	TRUE	inferred	NobZXc	2	1	TRUE	0.0668145	0.0270984	6.07933	0.0136773	0.10654
rs9471969	T	G	T	G	-0.14	-0.00591287	0.27714	0.255311	FALSE	FALSE	FALSE	ebi-a-GCST90025980	6	42906384	0.00235377	436275	0.0369999	Aspartate aminotransferase levels || id:ebi-a-GCST90025980	Aspartate aminotransferase levels	Aspartate aminotransferase levels || ||	TRUE	igd	CNPY3	CNPY3	1.04e-54	chr6	42938646	0.00901334	17327_3	2.09e-54	TRUE	inferred	DWHUyJ	2	1	TRUE	0.0422348	0.0170311	6.14971	0.0131433	0.10654
rs9640	A	T	A	T	0.28	-0.00165962	0.13479	0.141671	FALSE	TRUE	FALSE	ebi-a-GCST90025980	11	119209979	0.00295284	436275	0.55	Aspartate aminotransferase levels || id:ebi-a-GCST90025980	Aspartate aminotransferase levels	Aspartate aminotransferase levels || ||	TRUE	igd	C1QTNF5	C1QTNF5	8.3e-118	chr11	119339269	0.0121503	7810_20	1.66e-117	TRUE	inferred	xTlW0V	2	1	TRUE	-0.00592721	0.010549	0.315703	0.574201	0.813475
MR analysis results of pQTL on Alanine aminotransferase levels
SNP	effect_allele.exposure	other_allele.exposure	effect_allele.outcome	other_allele.outcome	beta.exposure	beta.outcome	eaf.exposure	eaf.outcome	remove	palindromic	ambiguous	id.outcome	chr	pos	se.outcome	samplesize.outcome	pval.outcome	outcome	originalname.outcome	outcome.deprecated	mr_keep.outcome	data_source.outcome	gene.exposure	info.exposure	pval.exposure	chr.exposure	pos.exposure	se.exposure	exposure	pval	mr_keep.exposure	pval_origin.exposure	id.exposure	action	SNP_index	mr_keep	beta_SMR	se_SMR	chisq_SMR	pval_SMR	pval_adj_SMR
rs1005364	G	C	G	C	-0.12	0.00101575	0.16299	0.157473	FALSE	TRUE	FALSE	ebi-a-GCST90025979	16	230481	0.00285103	437724	0.68	Alanine aminotransferase levels || id:ebi-a-GCST90025979	Alanine aminotransferase levels	Alanine aminotransferase levels || ||	TRUE	igd	HBQ1	HBAT	4.25569e-32	chr16	180482	0.0102265	18198_51	8.51138e-32	TRUE	inferred	1flzxR	2	1	TRUE	-0.00846458	0.0237695	0.126815	0.721758	0.916587
rs10123355	A	G	A	G	-1.08	-0.169963	0.00402	2.61875e-05	FALSE	FALSE	FALSE	ebi-a-GCST90025979	9	104189904	0.209736	437724	0.4	Alanine aminotransferase levels || id:ebi-a-GCST90025979	Alanine aminotransferase levels	Alanine aminotransferase levels || ||	TRUE	igd	ALDOB	ALDOB	9.97631e-52	chr9	101427622	0.0715885	18185_118	1.99526e-51	FALSE	inferred	2pL1md	2	2	TRUE	0.157373	0.19448	0.654804	0.4184	0.774662
rs10142660	T	G	T	G	0.37	-0.00391166	0.13266	0.126825	FALSE	FALSE	FALSE	ebi-a-GCST90025979	14	105225620	0.00308657	437724	0.24	Alanine aminotransferase levels || id:ebi-a-GCST90025979	Alanine aminotransferase levels	Alanine aminotransferase levels || ||	TRUE	igd	ADSSL1	PURA1	2.94422e-203	chr14	104759283	0.012172	13998_26	5.88844e-203	TRUE	inferred	pQDJ6P	2	1	TRUE	-0.0105721	0.00834933	1.6033	0.205436	0.57338
rs10179340	G	A	G	A	0.11	0.00281931	0.86784	0.852798	FALSE	FALSE	FALSE	ebi-a-GCST90025979	2	3523324	0.00298283	437724	0.32	Alanine aminotransferase levels || id:ebi-a-GCST90025979	Alanine aminotransferase levels	Alanine aminotransferase levels || ||	TRUE	igd	ADI1	MTND	3.88124e-22	chr2	3519553	0.0114547	12457_10	7.76247e-22	TRUE	inferred	whkHQO	2	1	TRUE	0.0256301	0.0272477	0.884793	0.346892	0.728864
rs10225292	C	T	C	T	-0.09	-0.00145774	0.34802	0.387129	FALSE	FALSE	FALSE	ebi-a-GCST90025979	7	156173238	0.00210849	437724	0.5	Alanine aminotransferase levels || id:ebi-a-GCST90025979	Alanine aminotransferase levels	Alanine aminotransferase levels || ||	TRUE	igd	SHH	Sonic Hedgehog	1.09388e-26	chr7	156380544	0.00846751	2743_5	2.18776e-26	TRUE	inferred	PkRsfz	2	1	TRUE	0.0161971	0.0234772	0.475974	0.490252	0.814907
rs1023264	T	C	T	C	0.14	0.000604669	0.74169	0.669311	FALSE	FALSE	FALSE	ebi-a-GCST90025979	10	44893756	0.00218234	437724	0.99	Alanine aminotransferase levels || id:ebi-a-GCST90025979	Alanine aminotransferase levels	Alanine aminotransferase levels || ||	TRUE	igd	CXCL12	SDF-1	3.53973e-54	chr10	44398308	0.00905909	3516_60	7.07946e-54	TRUE	inferred	E9lrxa	2	1	TRUE	0.00431906	0.0155906	0.0767452	0.781758	0.929937
rs10437954	A	G	A	G	0.18	-0.00761627	0.88442	0.884071	FALSE	FALSE	FALSE	ebi-a-GCST90025979	12	58003922	0.00345471	437724	0.016	Alanine aminotransferase levels || id:ebi-a-GCST90025979	Alanine aminotransferase levels	Alanine aminotransferase levels || ||	TRUE	igd	ARHGEF25	ARHGP	6.90192e-49	chr12	57610139	0.0122881	13519_112	1.38038e-48	TRUE	inferred	beIDkK	2	1	TRUE	-0.0423126	0.019409	4.75263	0.0292535	0.237844
rs1043836	T	C	T	C	-0.18	0.00395618	0.62962	0.639274	FALSE	FALSE	FALSE	ebi-a-GCST90025979	9	116136198	0.0021724	437724	0.0460002	Alanine aminotransferase levels || id:ebi-a-GCST90025979	Alanine aminotransferase levels	Alanine aminotransferase levels || ||	TRUE	igd	HDHD3	HDHD3	4.88619e-100	chr9	113373918	0.008491	19482_11	9.77237e-100	TRUE	inferred	NQ6xSw	2	1	TRUE	-0.0219788	0.0121133	3.29215	0.0696119	0.341235
rs10447396	A	G	A	G	0.12	-0.00511837	0.24445	0.29412	FALSE	FALSE	FALSE	ebi-a-GCST90025979	6	36113598	0.00225396	437724	0.0140001	Alanine aminotransferase levels || id:ebi-a-GCST90025979	Alanine aminotransferase levels	Alanine aminotransferase levels || ||	TRUE	igd	MAPK13	MK13	3.53973e-36	chr6	36145821	0.00959676	5006_71	7.07946e-36	TRUE	inferred	w9LMaD	2	1	TRUE	-0.0426531	0.0190902	4.99205	0.025464	0.221478
rs10466126	G	A	G	A	0.06	0.00294826	0.74729	0.726188	FALSE	FALSE	FALSE	ebi-a-GCST90025979	10	135186806	0.00243055	437724	0.2	Alanine aminotransferase levels || id:ebi-a-GCST90025979	Alanine aminotransferase levels	Alanine aminotransferase levels || ||	TRUE	igd	ECHS1	Enoyl-CoA hydratase	0	chr10	133373302	0.00925803	17787_1	1e-10	TRUE	inferred	TWI5xk	2	1	TRUE	0.0491377	0.0412126	1.42157	0.233145	0.606589
rs1047286	A	G	A	G	-0.06	0.00529111	0.24066	0.212974	FALSE	FALSE	FALSE	ebi-a-GCST90025979	19	6713262	0.00255931	437724	0.016	Alanine aminotransferase levels || id:ebi-a-GCST90025979	Alanine aminotransferase levels	Alanine aminotransferase levels || ||	TRUE	igd	MCEMP1	MCEM1	0	chr19	6713251	0.00888458	6283_60	0	TRUE	inferred	u7Aq0f	2	1	TRUE	-0.0881852	0.0446092	3.90789	0.0480598	0.280849
rs1047286	A	G	A	G	-0.07	0.00529111	0.24066	0.212974	FALSE	FALSE	FALSE	ebi-a-GCST90025979	19	6713262	0.00255931	437724	0.016	Alanine aminotransferase levels || id:ebi-a-GCST90025979	Alanine aminotransferase levels	Alanine aminotransferase levels || ||	TRUE	igd	TNFSF14	LIGHT	0	chr19	6713251	0.00939978	5988_49	0	TRUE	inferred	R0XTBc	2	1	TRUE	-0.0755873	0.0379443	3.96829	0.0463647	0.280737
rs1049564	A	G	A	G	-0.17	0.0109465	0.16518	0.17977	FALSE	FALSE	FALSE	ebi-a-GCST90025979	14	20940606	0.0027141	437724	6.4e-05	Alanine aminotransferase levels || id:ebi-a-GCST90025979	Alanine aminotransferase levels	Alanine aminotransferase levels || ||	TRUE	igd	PNP	PNP	5.61009e-56	chr14	20472447	0.010815	15435_4	1.12202e-55	TRUE	inferred	P1K9oC	2	1	TRUE	-0.0643912	0.0164825	15.2619	9.35843e-05	0.00291671
rs10501089	T	C	T	C	0.13	-0.00938424	0.07064	0.0387113	FALSE	FALSE	FALSE	ebi-a-GCST90025979	11	27788859	0.00532163	437724	0.0909997	Alanine aminotransferase levels || id:ebi-a-GCST90025979	Alanine aminotransferase levels	Alanine aminotransferase levels || ||	TRUE	igd	BDNF	BDNF	1.73368e-16	chr11	27767312	0.0159395	2421_7	3.46737e-16	TRUE	inferred	cqGXQE	2	1	TRUE	-0.0721865	0.0418815	2.97075	0.0847824	0.376956
rs10501089	T	C	T	C	0.16	-0.00938424	0.07064	0.0387113	FALSE	FALSE	FALSE	ebi-a-GCST90025979	11	27788859	0.00532163	437724	0.0909997	Alanine aminotransferase levels || id:ebi-a-GCST90025979	Alanine aminotransferase levels	Alanine aminotransferase levels || ||	TRUE	igd	BDNF	BDNF	3.08298e-24	chr11	27767312	0.0158585	14047_78	6.16595e-24	TRUE	inferred	3H1RKJ	2	1	TRUE	-0.0586515	0.0337644	3.01745	0.0823728	0.3757
rs1050916	G	A	G	A	-0.29	-0.0195243	0.01125	0.0122308	FALSE	FALSE	FALSE	ebi-a-GCST90025979	7	43830880	0.00947998	437724	0.025	Alanine aminotransferase levels || id:ebi-a-GCST90025979	Alanine aminotransferase levels	Alanine aminotransferase levels || ||	TRUE	igd	BLVRA	BIEA	0	chr7	43791281	0.0374147	11382_5	0	TRUE	inferred	rwYsTo	2	1	TRUE	0.0673252	0.0338239	3.96194	0.0465401	0.280737
rs10768174	A	G	A	G	0.18	-0.00434698	0.59501	0.573763	FALSE	FALSE	FALSE	ebi-a-GCST90025979	11	36079256	0.00207723	437724	0.05	Alanine aminotransferase levels || id:ebi-a-GCST90025979	Alanine aminotransferase levels	Alanine aminotransferase levels || ||	TRUE	igd	FJX1	FJX1	1.54515e-103	chr11	36057706	0.00834302	7921_65	3.0903e-103	TRUE	inferred	7CwXpC	2	1	TRUE	-0.0241499	0.0115943	4.3385	0.0372598	0.259467
rs10770186	G	A	G	A	-0.12	-0.0106588	0.54934	0.584502	FALSE	FALSE	FALSE	ebi-a-GCST90025979	12	122361412	0.00207865	437724	2.19999e-07	Alanine aminotransferase levels || id:ebi-a-GCST90025979	Alanine aminotransferase levels	Alanine aminotransferase levels || ||	TRUE	igd	PSMD9	PSMD9	7.39554e-49	chr12	121923506	0.00819468	13931_22	1.47911e-48	TRUE	inferred	gnDwSD	2	1	TRUE	0.0888233	0.0183534	23.4219	1.3009e-06	6.08172e-05
rs10796961	A	G	A	G	-0.54	0.00692056	0.98055	0.965226	FALSE	FALSE	FALSE	ebi-a-GCST90025979	1	156556321	0.00613266	437724	0.19	Alanine aminotransferase levels || id:ebi-a-GCST90025979	Alanine aminotransferase levels	Alanine aminotransferase levels || ||	TRUE	igd	APOA1BP	AIBP	9.0985e-80	chr1	156586529	0.0286088	16621_77	1.8197e-79	TRUE	inferred	37wTlV	2	1	TRUE	-0.0128159	0.0113771	1.26892	0.259969	0.63966
rs10908821	G	C	G	C	0.49	0.00757475	0.10261	0.122424	FALSE	TRUE	FALSE	ebi-a-GCST90025979	1	161008535	0.00313818	437724	0.0219999	Alanine aminotransferase levels || id:ebi-a-GCST90025979	Alanine aminotransferase levels	Alanine aminotransferase levels || ||	TRUE	igd	TSTD1	KAT	1.04465e-298	chr1	161038745	0.0132714	19277_4	2.0893e-298	TRUE	inferred	JQYlrw	2	1	TRUE	0.0154587	0.00641812	5.80135	0.0160139	0.166367
rs10972159	A	G	A	G	-0.56	-0.0195727	0.0311	0.0180253	FALSE	FALSE	FALSE	ebi-a-GCST90025979	9	34593086	0.00772367	437724	0.0129999	Alanine aminotransferase levels || id:ebi-a-GCST90025979	Alanine aminotransferase levels	Alanine aminotransferase levels || ||	TRUE	igd	CNTFR	CNTFR alpha	4.15882e-125	chr9	34593088	0.0235673	14101_2	8.31764e-125	TRUE	inferred	JOdTl6	2	1	TRUE	0.0349513	0.0138705	6.34954	0.0117412	0.130727
rs11078596	T	C	T	C	-0.17	-0.00754598	0.21819	0.182858	FALSE	FALSE	FALSE	ebi-a-GCST90025979	17	1618262	0.00265333	437724	0.0025	Alanine aminotransferase levels || id:ebi-a-GCST90025979	Alanine aminotransferase levels	Alanine aminotransferase levels || ||	TRUE	igd	SERPINF2	a2-Antiplasmin	7.56781e-69	chr17	1714968	0.00971602	3024_18	1.51356e-68	TRUE	inferred	niJi8h	2	1	TRUE	0.0443881	0.0158127	7.87996	0.00499857	0.0667666
rs11085197	C	G	C	G	-0.1	0.00540068	0.24055	0.21302	FALSE	TRUE	FALSE	ebi-a-GCST90025979	19	6713175	0.00255923	437724	0.0140001	Alanine aminotransferase levels || id:ebi-a-GCST90025979	Alanine aminotransferase levels	Alanine aminotransferase levels || ||	TRUE	igd	C3	C3b	3.22827e-28	chr19	6713164	0.00913025	4480_59	6.45654e-28	TRUE	inferred	E1nQdu	2	1	TRUE	-0.0540068	0.026063	4.29386	0.0382502	0.259467
rs111451538	A	G	A	G	-1.34	0.112414	0.0053	0.000513358	FALSE	FALSE	FALSE	ebi-a-GCST90025979	5	306807	0.0575229	437724	0.0629999	Alanine aminotransferase levels || id:ebi-a-GCST90025979	Alanine aminotransferase levels	Alanine aminotransferase levels || ||	TRUE	igd	PDCD6	PDCD6	1.58114e-126	chr5	306692	0.0560701	19488_1	3.16228e-126	TRUE	inferred	fcbRj4	2	1	TRUE	-0.083891	0.0430708	3.79372	0.0514453	0.291523
rs11264535	C	G	C	G	-0.08	-0.00464049	0.29209	0.338744	FALSE	TRUE	FALSE	ebi-a-GCST90025979	1	156722424	0.00216149	437724	0.021	Alanine aminotransferase levels || id:ebi-a-GCST90025979	Alanine aminotransferase levels	Alanine aminotransferase levels || ||	TRUE	igd	HDGF	HDGF	1.94523e-18	chr1	156752632	0.00921452	16758_96	3.89045e-18	TRUE	inferred	4BxJtu	2	1	TRUE	0.0580061	0.0278324	4.34355	0.0371493	0.259467
rs11264535	C	G	C	G	-0.08	-0.00464049	0.29209	0.338744	FALSE	TRUE	FALSE	ebi-a-GCST90025979	1	156722424	0.00216149	437724	0.021	Alanine aminotransferase levels || id:ebi-a-GCST90025979	Alanine aminotransferase levels	Alanine aminotransferase levels || ||	TRUE	igd	HDGF	HDGF	3.88124e-18	chr1	156752632	0.00929903	8953_47	7.76247e-18	TRUE	inferred	tKjlzY	2	1	TRUE	0.0580061	0.0278472	4.33894	0.03725	0.259467
rs113152874	C	G	C	G	0.78	-0.0102724	0.01745	0.0322081	FALSE	TRUE	FALSE	ebi-a-GCST90025979	12	113867073	0.00607833	437724	0.14	Alanine aminotransferase levels || id:ebi-a-GCST90025979	Alanine aminotransferase levels	Alanine aminotransferase levels || ||	TRUE	igd	SDSL	SDSL	2.1329e-147	chr12	113429268	0.0301994	17777_31	4.2658e-147	TRUE	inferred	sGpPaO	2	1	TRUE	-0.0131697	0.00780939	2.84394	0.0917193	0.376956
rs113400125	T	C	T	C	0.69	-0.014598	0.02654	0.0260543	FALSE	FALSE	FALSE	ebi-a-GCST90025979	5	38406251	0.00698006	437724	0.0359998	Alanine aminotransferase levels || id:ebi-a-GCST90025979	Alanine aminotransferase levels	Alanine aminotransferase levels || ||	TRUE	igd	EGFLAM	EGFLA	5.3576e-150	chr5	38406149	0.0264787	12338_27	1.07152e-149	TRUE	inferred	Q95p7w	2	1	TRUE	-0.0211565	0.0101486	4.3459	0.0370981	0.259467
rs1135816	G	A	G	A	-0.23	-0.00419863	0.37818	0.407496	FALSE	FALSE	FALSE	ebi-a-GCST90025979	12	9750669	0.00210136	437724	0.0299999	Alanine aminotransferase levels || id:ebi-a-GCST90025979	Alanine aminotransferase levels	Alanine aminotransferase levels || ||	TRUE	igd	KLRB1	KLRB1	2.68516e-177	chr12	9598073	0.0081084	10809_14	5.37032e-177	TRUE	inferred	1QIwew	2	1	TRUE	0.0182549	0.00915899	3.97251	0.0462488	0.280737
rs113859572	T	C	T	C	0.71	0.0149717	0.02075	0.0101336	FALSE	FALSE	FALSE	ebi-a-GCST90025979	17	60742307	0.0105638	437724	0.16	Alanine aminotransferase levels || id:ebi-a-GCST90025979	Alanine aminotransferase levels	Alanine aminotransferase levels || ||	TRUE	igd	MRC2	MRC2	2.28544e-138	chr17	62664946	0.0283868	3041_55	4.57088e-138	TRUE	inferred	fehx0h	2	1	TRUE	0.0210869	0.0149025	2.00221	0.15707	0.502087
rs114464628	A	G	A	G	-0.27	0.0105283	0.0443	0.0397957	FALSE	FALSE	FALSE	ebi-a-GCST90025979	5	148533724	0.00525544	437724	0.0629999	Alanine aminotransferase levels || id:ebi-a-GCST90025979	Alanine aminotransferase levels	Alanine aminotransferase levels || ||	TRUE	igd	ABLIM3	ABLM3	4.06415e-46	chr5	149154161	0.0190029	13578_98	8.12831e-46	TRUE	inferred	XlklcD	2	1	TRUE	-0.0389937	0.0196571	3.93504	0.04729	0.280737
rs114780909	A	T	A	T	-1.86	-0.0290537	0.00479	0.00869002	FALSE	TRUE	FALSE	ebi-a-GCST90025979	3	186360255	0.0115136	437724	0.012	Alanine aminotransferase levels || id:ebi-a-GCST90025979	Alanine aminotransferase levels	Alanine aminotransferase levels || ||	TRUE	igd	FETUB	FETUB	1.73368e-223	chr3	186642466	0.0583222	3367_8	3.46737e-223	TRUE	inferred	z6tjLu	2	1	TRUE	0.0156203	0.00620945	6.32805	0.0118843	0.130727
rs115396821	A	G	A	G	-0.53	0.00291307	0.01227	0.00391272	FALSE	FALSE	FALSE	ebi-a-GCST90025979	4	110890274	0.0167826	437724	0.91	Alanine aminotransferase levels || id:ebi-a-GCST90025979	Alanine aminotransferase levels	Alanine aminotransferase levels || ||	TRUE	igd	EGF	EGF	2.56431e-47	chr4	109969118	0.036804	5509_7	5.12861e-47	TRUE	inferred	L2nzaK	2	1	TRUE	-0.00549636	0.0316676	0.0301245	0.862208	0.940782
rs11539938	C	T	C	T	-0.05	-0.00312899	0.43588	0.416002	FALSE	FALSE	FALSE	ebi-a-GCST90025979	19	3062857	0.0021502	437724	0.12	Alanine aminotransferase levels || id:ebi-a-GCST90025979	Alanine aminotransferase levels	Alanine aminotransferase levels || ||	TRUE	igd	AES	AES	0	chr19	3062859	0.00762161	18396_10	1e-10	TRUE	inferred	YIu2Rr	2	1	TRUE	0.0625798	0.0440493	2.01832	0.155411	0.501066
rs11541763	C	G	C	G	-0.19	-0.00301422	0.1648	0.162829	FALSE	TRUE	FALSE	ebi-a-GCST90025979	16	2301520	0.0028049	437724	0.28	Alanine aminotransferase levels || id:ebi-a-GCST90025979	Alanine aminotransferase levels	Alanine aminotransferase levels || ||	TRUE	igd	DCI	D3D2	2.18258e-70	chr16	2251519	0.0107358	19367_34	4.36516e-70	TRUE	inferred	Rre3BZ	2	1	TRUE	0.0158643	0.0147898	1.15058	0.283428	0.666679
rs11544513	T	G	T	G	-0.33	-0.000699842	0.00515	0.00330683	FALSE	FALSE	FALSE	ebi-a-GCST90025979	1	8926474	0.017961	437724	0.709999	Alanine aminotransferase levels || id:ebi-a-GCST90025979	Alanine aminotransferase levels	Alanine aminotransferase levels || ||	TRUE	igd	ENO1	Alpha enolase	2e-10	chr1	8866415	0.0527598	11105_171	4e-10	TRUE	inferred	6DVL1B	2	1	TRUE	0.00212073	0.0544283	0.00151818	0.968919	0.9874
rs11545029	A	G	A	G	0.07	0.00364847	0.6174	0.600969	FALSE	FALSE	FALSE	ebi-a-GCST90025979	16	78420775	0.00211003	437724	0.0860003	Alanine aminotransferase levels || id:ebi-a-GCST90025979	Alanine aminotransferase levels	Alanine aminotransferase levels || ||	TRUE	igd	WWOX	WWOX	3.15479e-18	chr16	78386878	0.00811425	17724_3	6.30957e-18	TRUE	inferred	NdIPVL	2	1	TRUE	0.052121	0.0307428	2.87434	0.0900018	0.376956
rs11548618	A	G	A	G	1.91	0.0033598	0.00286	0.00664769	FALSE	FALSE	FALSE	ebi-a-GCST90025979	4	76943947	0.01315	437724	0.99	Alanine aminotransferase levels || id:ebi-a-GCST90025979	Alanine aminotransferase levels	Alanine aminotransferase levels || ||	TRUE	igd	CXCL10	IP-10	1.34577e-135	chr4	76022794	0.0771539	4141_79	2.69153e-135	TRUE	inferred	wBPnvh	2	1	TRUE	0.00175906	0.00688518	0.0652723	0.798349	0.929937
rs11556868	T	C	T	C	0.09	-0.00135231	0.1316	0.123924	FALSE	FALSE	FALSE	ebi-a-GCST90025979	1	111778325	0.0031137	437724	0.48	Alanine aminotransferase levels || id:ebi-a-GCST90025979	Alanine aminotransferase levels	Alanine aminotransferase levels || ||	TRUE	igd	CHI3L2	CH3L2	0	chr1	111235703	0.0122618	9383_24	0	TRUE	inferred	eKVmvg	2	1	TRUE	-0.0150257	0.0346572	0.187967	0.664614	0.893361
rs11557488	A	G	A	G	0.11	-0.000263932	0.2142	0.220362	FALSE	FALSE	FALSE	ebi-a-GCST90025979	19	11558275	0.00257509	437724	0.91	Alanine aminotransferase levels || id:ebi-a-GCST90025979	Alanine aminotransferase levels	Alanine aminotransferase levels || ||	TRUE	igd	PRKCSH	GLU2B	8.49122e-32	chr19	11447460	0.00942134	5687_5	1.69824e-31	TRUE	inferred	AJ9y5V	2	1	TRUE	-0.00239938	0.0234108	0.0105043	0.918367	0.978625
rs11557652	T	A	T	A	-0.15	0.00299587	0.03389	0.0214557	FALSE	TRUE	FALSE	ebi-a-GCST90025979	5	10256172	0.00721544	437724	0.49	Alanine aminotransferase levels || id:ebi-a-GCST90025979	Alanine aminotransferase levels	Alanine aminotransferase levels || ||	TRUE	igd	CCT5	TCP-1-epsilon	0	chr5	10256060	0.0221241	12569_25	0	TRUE	inferred	t2SmVU	2	1	TRUE	-0.0199725	0.048193	0.171749	0.678562	0.893361
rs11568819	A	G	A	G	0.57	0.00244707	0.0663	0.0615404	FALSE	FALSE	FALSE	ebi-a-GCST90025979	11	102401633	0.0042692	437724	0.39	Alanine aminotransferase levels || id:ebi-a-GCST90025979	Alanine aminotransferase levels	Alanine aminotransferase levels || ||	TRUE	igd	MMP7	MMP-7	2.08435e-251	chr11	102530902	0.016841	2789_26	4.16869e-251	TRUE	inferred	bsUR41	2	1	TRUE	0.00429311	0.0074909	0.328455	0.566571	0.844213
rs115868021	G	C	G	C	-0.37	0.00755206	0.01603	0.00545133	FALSE	TRUE	FALSE	ebi-a-GCST90025979	1	160811374	0.0142998	437724	0.73	Alanine aminotransferase levels || id:ebi-a-GCST90025979	Alanine aminotransferase levels	Alanine aminotransferase levels || ||	TRUE	igd	CD244	CD244	2.39315e-31	chr1	160841584	0.0319318	5063_12	4.7863e-31	TRUE	inferred	RUDsaY	2	1	TRUE	-0.020411	0.0386882	0.278336	0.597794	0.859903
rs11591147	T	G	T	G	-0.89	-0.00233437	0.01208	0.0176479	FALSE	FALSE	FALSE	ebi-a-GCST90025979	1	55505647	0.00792297	437724	0.75	Alanine aminotransferase levels || id:ebi-a-GCST90025979	Alanine aminotransferase levels	Alanine aminotransferase levels || ||	TRUE	igd	PCSK9	PCSK9	1.99054e-117	chr1	55039974	0.0386841	5231_79	3.98107e-117	TRUE	inferred	3mgZYV	2	1	TRUE	0.00262289	0.00890294	0.0867945	0.768293	0.929937
rs116350534	G	T	G	T	-0.27	-0.00254381	0.00984	0.0222328	FALSE	FALSE	FALSE	ebi-a-GCST90025979	2	188343762	0.00694601	437724	0.82	Alanine aminotransferase levels || id:ebi-a-GCST90025979	Alanine aminotransferase levels	Alanine aminotransferase levels || ||	TRUE	igd	TFPI	TFPI	0	chr2	187479035	0.0417059	3336_50	1e-10	TRUE	inferred	sjXpE7	2	1	TRUE	0.00942152	0.0257671	0.133694	0.714633	0.916587
rs11640587	G	C	G	C	0.12	-0.00365265	0.61902	0.615712	FALSE	TRUE	FALSE	ebi-a-GCST90025979	16	4264223	0.00211216	437724	0.0759994	Alanine aminotransferase levels || id:ebi-a-GCST90025979	Alanine aminotransferase levels	Alanine aminotransferase levels || ||	TRUE	igd	SRL	SRCA	3.15479e-46	chr16	4214222	0.00843519	10940_25	6.30957e-46	TRUE	inferred	hjNHDG	2	1	TRUE	-0.0304388	0.0177309	2.94708	0.0860329	0.376956
rs116482870	T	C	T	C	-0.24	0.0127939	0.04773	0.0639104	FALSE	FALSE	FALSE	ebi-a-GCST90025979	3	50339622	0.0042244	437724	0.000599998	Alanine aminotransferase levels || id:ebi-a-GCST90025979	Alanine aminotransferase levels	Alanine aminotransferase levels || ||	TRUE	igd	HYAL1	HYAL1	7.2272e-37	chr3	50302191	0.0190026	8309_12	1.44544e-36	TRUE	inferred	KEIlaE	2	1	TRUE	-0.0533079	0.0181007	8.67351	0.00322869	0.0447694
rs116843064	A	G	A	G	-0.32	-0.0133636	0.02426	0.019324	FALSE	FALSE	FALSE	ebi-a-GCST90025979	19	8429323	0.00776012	437724	0.0909997	Alanine aminotransferase levels || id:ebi-a-GCST90025979	Alanine aminotransferase levels	Alanine aminotransferase levels || ||	TRUE	igd	ANGPTL4	ANGL4	3.30347e-35	chr19	8364439	0.0259625	3796_79	6.60693e-35	TRUE	inferred	3j7hTB	2	1	TRUE	0.0417612	0.0244859	2.9088	0.0880974	0.376956
rs116869551	T	C	T	C	0.21	0.000500147	0.13901	0.138069	FALSE	FALSE	FALSE	ebi-a-GCST90025979	16	1876619	0.00298671	437724	0.83	Alanine aminotransferase levels || id:ebi-a-GCST90025979	Alanine aminotransferase levels	Alanine aminotransferase levels || ||	TRUE	igd	HAGH	GLO2	3.15479e-73	chr16	1826618	0.0116264	19267_14	6.30957e-73	TRUE	inferred	QCWgba	2	1	TRUE	0.00238165	0.014223	0.0280396	0.867016	0.942628
rs116887052	T	G	T	G	3.23	-0.00469499	0.00045	0.00160667	FALSE	FALSE	FALSE	ebi-a-GCST90025979	10	95353604	0.0261912	437724	0.75	Alanine aminotransferase levels || id:ebi-a-GCST90025979	Alanine aminotransferase levels	Alanine aminotransferase levels || ||	TRUE	igd	RBP4	RBP	1.90095e-63	chr10	93593847	0.192564	15633_6	3.80189e-63	TRUE	inferred	RDBarF	2	1	TRUE	-0.00145356	0.00810919	0.0321299	0.857743	0.940782
rs116897071	C	T	C	T	0.32	0.0172288	0.00989	0.0116076	FALSE	FALSE	FALSE	ebi-a-GCST90025979	11	130332457	0.00995721	437724	0.13	Alanine aminotransferase levels || id:ebi-a-GCST90025979	Alanine aminotransferase levels	Alanine aminotransferase levels || ||	TRUE	igd	ADAMTS15	ATS15	7.56781e-16	chr11	130462562	0.0401212	4533_76	0	TRUE	inferred	LtrBM3	2	1	TRUE	0.05384	0.0318401	2.85931	0.0908463	0.376956
rs117014375	A	G	A	G	-1.88	0.00209248	0.00381	0.00848948	FALSE	FALSE	FALSE	ebi-a-GCST90025979	13	46733070	0.0119683	437724	0.64	Alanine aminotransferase levels || id:ebi-a-GCST90025979	Alanine aminotransferase levels	Alanine aminotransferase levels || ||	TRUE	igd	LCP1	L-plastin	1.14543e-180	chr13	46158935	0.0656481	17231_1	2.29087e-180	TRUE	inferred	pHdOeO	2	1	TRUE	-0.00111302	0.00636624	0.0305662	0.861212	0.940782
rs117103342	T	C	T	C	-0.8	-0.00312173	0.01379	0.00750686	FALSE	FALSE	FALSE	ebi-a-GCST90025979	13	38156538	0.0123616	437724	0.77	Alanine aminotransferase levels || id:ebi-a-GCST90025979	Alanine aminotransferase levels	Alanine aminotransferase levels || ||	TRUE	igd	POSTN	Periostin	1.34577e-115	chr13	37582401	0.0350519	3457_57	2.69153e-115	TRUE	inferred	TPYaQv	2	1	TRUE	0.00390216	0.0154529	0.0637658	0.80064	0.929937
rs117165873	G	A	G	A	-0.32	-0.00417223	0.01374	0.00405384	FALSE	FALSE	FALSE	ebi-a-GCST90025979	8	2054077	0.016428	437724	0.67	Alanine aminotransferase levels || id:ebi-a-GCST90025979	Alanine aminotransferase levels	Alanine aminotransferase levels || ||	TRUE	igd	MYOM2	MYOM2	1.04465e-19	chr8	2106287	0.0355221	13534_20	2.0893e-19	TRUE	inferred	jD53yG	2	1	TRUE	0.0130382	0.0513579	0.0644499	0.799596	0.929937
rs11727676	C	T	C	T	0.24	0.0325942	0.10368	0.0965651	FALSE	FALSE	FALSE	ebi-a-GCST90025979	4	145659064	0.00349753	437724	4.90004e-22	Alanine aminotransferase levels || id:ebi-a-GCST90025979	Alanine aminotransferase levels	Alanine aminotransferase levels || ||	TRUE	igd	HHIP	HHIP	2.50594e-70	chr4	144737912	0.013567	10833_64	5.01187e-70	TRUE	inferred	x0BcYT	2	1	TRUE	0.135809	0.0164716	67.981	1.65075e-16	3.0869e-14
rs117399000	A	G	A	G	-0.56	-0.0122749	0.02683	0.031947	FALSE	FALSE	FALSE	ebi-a-GCST90025979	17	50213731	0.00584052	437724	0.051	Alanine aminotransferase levels || id:ebi-a-GCST90025979	Alanine aminotransferase levels	Alanine aminotransferase levels || ||	TRUE	igd	CA10	Carbonic Anhydrase X	3.30347e-106	chr17	52136371	0.0256206	13666_222	6.60693e-106	TRUE	inferred	9T21Aj	2	1	TRUE	0.0219195	0.0104776	4.37659	0.0364358	0.259467
rs118123280	A	G	A	G	-1.01	0.0139253	0.01552	0.0157923	FALSE	FALSE	FALSE	ebi-a-GCST90025979	17	4060233	0.00831707	437724	0.0710003	Alanine aminotransferase levels || id:ebi-a-GCST90025979	Alanine aminotransferase levels	Alanine aminotransferase levels || ||	TRUE	igd	CYB5D2	NEUFC	1.22735e-234	chr17	4156939	0.0308999	10924_258	2.45471e-234	TRUE	inferred	UDBvcI	2	1	TRUE	-0.0137874	0.00824552	2.79596	0.0945024	0.384173
rs119455955	A	G	A	G	-1.92	0.131991	0.00291	0.000259586	FALSE	FALSE	FALSE	ebi-a-GCST90025979	11	6638271	0.0752755	437724	0.0940005	Alanine aminotransferase levels || id:ebi-a-GCST90025979	Alanine aminotransferase levels	Alanine aminotransferase levels || ||	TRUE	igd	TPP1	TPP1	4.25569e-155	chr11	6617040	0.0724394	17691_1	8.51138e-155	TRUE	inferred	VGjbyf	2	1	TRUE	-0.0687453	0.0392917	3.06115	0.0801848	0.374864
rs12100668	A	G	A	G	-0.17	-0.00286604	0.59231	0.606276	FALSE	FALSE	FALSE	ebi-a-GCST90025979	14	69793475	0.00210889	437724	0.14	Alanine aminotransferase levels || id:ebi-a-GCST90025979	Alanine aminotransferase levels	Alanine aminotransferase levels || ||	TRUE	igd	GALNT16	GLTL1	3.62218e-91	chr14	69326758	0.00840965	8923_94	7.24436e-91	TRUE	inferred	JW1Bta	2	1	TRUE	0.0168591	0.0124332	1.83865	0.17511	0.531665
rs12137007	G	A	G	A	-0.21	0.000586138	0.17654	0.205092	FALSE	FALSE	FALSE	ebi-a-GCST90025979	1	160463406	0.00253972	437724	0.62	Alanine aminotransferase levels || id:ebi-a-GCST90025979	Alanine aminotransferase levels	Alanine aminotransferase levels || ||	TRUE	igd	SLAMF6	SLAF6	1.17211e-91	chr1	160493616	0.0103599	5128_53	2.34423e-91	TRUE	inferred	rRQHFI	2	1	TRUE	-0.00279113	0.0120947	0.0532564	0.817491	0.930704
rs121912698	T	C	T	C	-1.47	0.0125637	0.00704	0.0039308	FALSE	FALSE	FALSE	ebi-a-GCST90025979	3	52022837	0.0171866	437724	0.41	Alanine aminotransferase levels || id:ebi-a-GCST90025979	Alanine aminotransferase levels	Alanine aminotransferase levels || ||	TRUE	igd	ACY1	Aminoacylase-1	1.90095e-199	chr3	51988821	0.0488242	3343_1	3.80189e-199	TRUE	inferred	ozQgpi	2	1	TRUE	-0.00854673	0.011695	0.534071	0.4649	0.798671
rs1229984	C	T	C	T	-0.43	0.00195146	0.99586	0.970227	FALSE	FALSE	FALSE	ebi-a-GCST90025979	4	100239319	0.00659741	437724	0.83	Alanine aminotransferase levels || id:ebi-a-GCST90025979	Alanine aminotransferase levels	Alanine aminotransferase levels || ||	TRUE	igd	ADH1B	ADH1B	0	chr4	99318162	0.061834	9834_62	0	TRUE	inferred	kZPyQU	2	1	TRUE	-0.00453828	0.0153567	0.0873348	0.767593	0.929937
rs1245548	A	G	A	G	0.19	-0.00273857	0.45859	0.442795	FALSE	FALSE	FALSE	ebi-a-GCST90025979	10	73845884	0.00209414	437724	0.21	Alanine aminotransferase levels || id:ebi-a-GCST90025979	Alanine aminotransferase levels	Alanine aminotransferase levels || ||	TRUE	igd	SPOCK2	Testican-2	5.11646e-117	chr10	72086126	0.00827315	5491_12	1.02329e-116	TRUE	inferred	Bi0akz	2	1	TRUE	-0.0144135	0.0110396	1.70463	0.191683	0.547249
rs12459454	G	A	G	A	-0.07	0.00338398	0.32116	0.292933	FALSE	FALSE	FALSE	ebi-a-GCST90025979	19	42263143	0.00225555	437724	0.11	Alanine aminotransferase levels || id:ebi-a-GCST90025979	Alanine aminotransferase levels	Alanine aminotransferase levels || ||	TRUE	igd	CEACAM8	CEAM8	2.50594e-17	chr19	41759235	0.00834683	18873_8	5.01187e-17	TRUE	inferred	QKDqO2	2	1	TRUE	-0.0483426	0.0327337	2.18107	0.139717	0.483836
rs1250259	A	T	A	T	-0.16	-0.00705916	0.6733	0.733878	FALSE	TRUE	FALSE	ebi-a-GCST90025979	2	216300482	0.00233036	437724	0.00179999	Alanine aminotransferase levels || id:ebi-a-GCST90025979	Alanine aminotransferase levels	Alanine aminotransferase levels || ||	TRUE	igd	FN1	FN1.4	3.15479e-81	chr2	215435759	0.00839802	3435_53	6.30957e-81	TRUE	inferred	vgFpft	2	1	TRUE	0.0441197	0.0147477	8.94989	0.00277487	0.0420639
rs12566888	T	G	T	G	-0.1	0.0035683	0.063	0.0882992	FALSE	FALSE	FALSE	ebi-a-GCST90025979	1	156869047	0.00360903	437724	0.44	Alanine aminotransferase levels || id:ebi-a-GCST90025979	Alanine aminotransferase levels	Alanine aminotransferase levels || ||	TRUE	igd	PEAR1	PEAR1	2e-10	chr1	156899255	0.0160711	8892_14	5e-10	TRUE	inferred	NHeHbk	2	1	TRUE	-0.035683	0.0365431	0.953482	0.328834	0.710784
rs12602950	A	G	A	G	-0.08	0.00341063	0.70312	0.726481	FALSE	FALSE	FALSE	ebi-a-GCST90025979	17	40123829	0.00233263	437724	0.0949992	Alanine aminotransferase levels || id:ebi-a-GCST90025979	Alanine aminotransferase levels	Alanine aminotransferase levels || ||	TRUE	igd	CNP	CN37	5.61009e-20	chr17	41971811	0.00881405	6609_22	1.12202e-19	TRUE	inferred	sBIJBb	2	1	TRUE	-0.0426329	0.0295338	2.08378	0.148872	0.492725
rs1260326	C	T	C	T	-0.09	-0.00794283	0.65868	0.598296	FALSE	FALSE	FALSE	ebi-a-GCST90025979	2	27730940	0.00211796	437724	4.90004e-05	Alanine aminotransferase levels || id:ebi-a-GCST90025979	Alanine aminotransferase levels	Alanine aminotransferase levels || ||	TRUE	igd	GCKR	GCKR	2.8772e-25	chr2	27508073	0.00872138	5223_59	5.7544e-25	TRUE	inferred	o7tZFC	2	1	TRUE	0.0882537	0.0250387	12.4234	0.000423977	0.0113262
rs12721043	A	C	A	C	-0.63	-0.00254494	0.00919	0.0109614	FALSE	FALSE	FALSE	ebi-a-GCST90025979	11	116692293	0.00998581	437724	0.98	Alanine aminotransferase levels || id:ebi-a-GCST90025979	Alanine aminotransferase levels	Alanine aminotransferase levels || ||	TRUE	igd	APOA4	Apo A-IV	1.99054e-48	chr11	116821577	0.0432212	17685_9	3.98107e-48	TRUE	inferred	hLU7UT	2	1	TRUE	0.00403959	0.0158529	0.0649315	0.798865	0.929937
rs12749939	T	C	T	C	-0.27	-0.00149449	0.28789	0.254413	FALSE	FALSE	FALSE	ebi-a-GCST90025979	1	45478433	0.00236714	437724	0.33	Alanine aminotransferase levels || id:ebi-a-GCST90025979	Alanine aminotransferase levels	Alanine aminotransferase levels || ||	TRUE	igd	UROD	DCUP	7.2272e-217	chr1	45012761	0.0085958	19289_29	1.44544e-216	TRUE	inferred	0eNs8J	2	1	TRUE	0.00553515	0.00876896	0.39844	0.527896	0.826674
rs12953909	T	C	T	C	0.78	0.0117061	0.02404	0.00794005	FALSE	FALSE	FALSE	ebi-a-GCST90025979	18	61322980	0.0121232	437724	0.28	Alanine aminotransferase levels || id:ebi-a-GCST90025979	Alanine aminotransferase levels	Alanine aminotransferase levels || ||	TRUE	igd	SERPINB4	SCCA2	8.10905e-207	chr18	63655746	0.0254354	15444_45	1.62181e-206	TRUE	inferred	oYinm2	2	1	TRUE	0.0150078	0.0155503	0.93145	0.334486	0.710784
rs13167730	T	G	T	G	0.38	0.00686616	0.08121	0.095851	FALSE	FALSE	FALSE	ebi-a-GCST90025979	5	79370247	0.00349189	437724	0.11	Alanine aminotransferase levels || id:ebi-a-GCST90025979	Alanine aminotransferase levels	Alanine aminotransferase levels || ||	TRUE	igd	THBS4	TSP4	2.81171e-133	chr5	80074424	0.0154854	3340_53	5.62341e-133	TRUE	inferred	srMDoE	2	1	TRUE	0.0180688	0.00921864	3.84173	0.0499918	0.287645
rs13283456	T	C	T	C	-0.1	-0.00258951	0.18239	0.207488	FALSE	FALSE	FALSE	ebi-a-GCST90025979	9	130884753	0.00260344	437724	0.22	Alanine aminotransferase levels || id:ebi-a-GCST90025979	Alanine aminotransferase levels	Alanine aminotransferase levels || ||	TRUE	igd	PTGES2	PGES2	3.08298e-21	chr9	128122474	0.0106529	18458_4	6.16595e-21	TRUE	inferred	pOCbbr	2	1	TRUE	0.0258951	0.0261801	0.978343	0.322608	0.710784
rs1354034	C	T	C	T	-0.09	0.00178305	0.61881	0.599946	FALSE	FALSE	FALSE	ebi-a-GCST90025979	3	56849749	0.0020942	437724	0.37	Alanine aminotransferase levels || id:ebi-a-GCST90025979	Alanine aminotransferase levels	Alanine aminotransferase levels || ||	TRUE	igd	ARF4	ARF4	5e-26	chr3	56815721	0.00858273	18408_26	1e-25	TRUE	inferred	uTdxyo	2	1	TRUE	-0.0198117	0.0233455	0.720173	0.396087	0.765873
rs136148	T	C	T	C	-0.35	-0.000810484	0.7514	0.692219	FALSE	FALSE	FALSE	ebi-a-GCST90025979	22	36652931	0.00222723	437724	0.68	Alanine aminotransferase levels || id:ebi-a-GCST90025979	Alanine aminotransferase levels	Alanine aminotransferase levels || ||	TRUE	igd	APOL1	Apo L1	0	chr22	36256885	0.00914631	11510_31	2.18772267978504e-320	TRUE	inferred	4dZmXA	2	1	TRUE	0.00231567	0.0063638	0.13241	0.715947	0.916587
rs136730	G	A	G	A	-1.26	-0.00838873	0.99673	0.990143	FALSE	FALSE	FALSE	ebi-a-GCST90025979	22	45923827	0.0211297	437724	0.79	Alanine aminotransferase levels || id:ebi-a-GCST90025979	Alanine aminotransferase levels	Alanine aminotransferase levels || ||	TRUE	igd	FBLN1	fibulin 1	8.49122e-72	chr22	45527947	0.0704711	6470_19	1.69824e-71	TRUE	inferred	PINTDC	2	1	TRUE	0.00665772	0.0167737	0.15754	0.691431	0.894793
rs138066238	A	T	A	T	-0.59	-0.00331637	0.0061	0.00524616	FALSE	TRUE	FALSE	ebi-a-GCST90025979	17	61684629	0.0148705	437724	0.97	Alanine aminotransferase levels || id:ebi-a-GCST90025979	Alanine aminotransferase levels	Alanine aminotransferase levels || ||	TRUE	igd	TACO1	TACO1	2.7477e-29	chr17	63607269	0.0528034	9257_14	5.49541e-29	TRUE	inferred	SjAonl	2	1	TRUE	0.00562097	0.0252093	0.0497166	0.823557	0.930704
rs138205828	C	T	C	T	-0.85	0.00405594	0.01656	0.00384932	FALSE	FALSE	FALSE	ebi-a-GCST90025979	22	51021062	0.0189045	437724	0.82	Alanine aminotransferase levels || id:ebi-a-GCST90025979	Alanine aminotransferase levels	Alanine aminotransferase levels || ||	TRUE	igd	CHKB	CHKB	3.88124e-165	chr22	50582633	0.0310649	7761_125	7.76247e-165	TRUE	inferred	A0lnsL	2	1	TRUE	-0.00477169	0.0222413	0.0460284	0.830124	0.934192
rs138799489	T	G	T	G	0.64	0.0083489	0.00506	0.00195312	FALSE	FALSE	FALSE	ebi-a-GCST90025979	10	15296800	0.02407	437724	0.53	Alanine aminotransferase levels || id:ebi-a-GCST90025979	Alanine aminotransferase levels	Alanine aminotransferase levels || ||	TRUE	igd	FAM171A1	CJ038	1.17211e-30	chr10	15254801	0.0558939	5610_32	2.34423e-30	TRUE	inferred	oCxelb	2	1	TRUE	0.0130452	0.0376266	0.120201	0.728817	0.916587
rs138861652	A	G	A	G	0.28	-0.00174015	0.23079	0.175624	FALSE	FALSE	FALSE	ebi-a-GCST90025979	8	7320265	0.00422915	437724	0.68	Alanine aminotransferase levels || id:ebi-a-GCST90025979	Alanine aminotransferase levels	Alanine aminotransferase levels || ||	TRUE	igd	DEFB4A	HBD-2	4.06415e-145	chr8	7462743	0.010927	13397_88	8.12831e-145	TRUE	inferred	8ofHE0	2	1	TRUE	-0.00621482	0.0151061	0.16926	0.68077	0.893361
rs138862128	G	A	G	A	-2.21	0.106053	0.00035	0.000517165	FALSE	FALSE	FALSE	ebi-a-GCST90025979	10	44876259	0.0469271	437724	0.02	Alanine aminotransferase levels || id:ebi-a-GCST90025979	Alanine aminotransferase levels	Alanine aminotransferase levels || ||	TRUE	igd	CXCL12	SDF-1	2.94422e-17	chr10	44380811	0.264119	9278_9	5.88844e-17	TRUE	inferred	9YJuiP	2	1	TRUE	-0.0479878	0.0219948	4.76014	0.0291262	0.237844
rs138933625	G	C	G	C	-0.19	0.000421921	0.03342	0.0539405	FALSE	TRUE	FALSE	ebi-a-GCST90025979	4	57314612	0.00470414	437724	0.96	Alanine aminotransferase levels || id:ebi-a-GCST90025979	Alanine aminotransferase levels	Alanine aminotransferase levels || ||	TRUE	igd	PAICS	Multifunctional protein ADE2	3.0128e-19	chr4	56448446	0.0213686	9841_197	6.0256e-19	TRUE	inferred	nlp1Rq	2	1	TRUE	-0.00222064	0.0247599	0.00804373	0.928536	0.98657
rs139018301	A	G	A	G	2.24	0.114117	0.00071	0.000303145	FALSE	FALSE	FALSE	ebi-a-GCST90025979	6	24667517	0.0605243	437724	0.0560003	Alanine aminotransferase levels || id:ebi-a-GCST90025979	Alanine aminotransferase levels	Alanine aminotransferase levels || ||	TRUE	igd	ACOT13	ACO13	1.19942e-45	chr6	24667289	0.158501	17675_17	2.39883e-45	TRUE	inferred	GSGF6B	2	1	TRUE	0.0509451	0.0272592	3.49284	0.0616347	0.329529
rs139236922	C	T	C	T	0.52	0.0117088	0.01052	0.00138724	FALSE	FALSE	FALSE	ebi-a-GCST90025979	4	55138648	0.02796	437724	0.630001	Alanine aminotransferase levels || id:ebi-a-GCST90025979	Alanine aminotransferase levels	Alanine aminotransferase levels || ||	TRUE	igd	PDGFRA	PDGFRA	3.45915e-42	chr4	54272481	0.0383482	10366_11	6.91831e-42	TRUE	inferred	GTIfqc	2	1	TRUE	0.0225169	0.0537949	0.175201	0.67553	0.893361
rs139248801	G	A	G	A	-0.7	-0.0122518	0.01701	0.00706271	FALSE	FALSE	FALSE	ebi-a-GCST90025979	1	154901525	0.0125463	437724	0.25	Alanine aminotransferase levels || id:ebi-a-GCST90025979	Alanine aminotransferase levels	Alanine aminotransferase levels || ||	TRUE	igd	PMVK	PMVK	2.7477e-107	chr1	154929049	0.0318607	12450_42	5.49541e-107	TRUE	inferred	U6sRHU	2	1	TRUE	0.0175026	0.017941	0.951725	0.329281	0.710784
rs139498556	T	C	T	C	-0.75	0.0490429	0.00713	0.000337311	FALSE	FALSE	FALSE	ebi-a-GCST90025979	2	238289917	0.0709027	437724	0.34	Alanine aminotransferase levels || id:ebi-a-GCST90025979	Alanine aminotransferase levels	Alanine aminotransferase levels || ||	TRUE	igd	COL6A3	Collagen alpha-3(VI)	4.77496e-59	chr2	237381274	0.0464089	10511_10	9.54993e-59	TRUE	inferred	GbJAiJ	2	1	TRUE	-0.0653905	0.0946235	0.477564	0.489528	0.814907
rs139555315	A	G	A	G	-1.09	-0.0225264	0.0066	0.00197606	FALSE	FALSE	FALSE	ebi-a-GCST90025979	4	88901197	0.0241017	437724	0.39	Alanine aminotransferase levels || id:ebi-a-GCST90025979	Alanine aminotransferase levels	Alanine aminotransferase levels || ||	TRUE	igd	SPP1	Osteopontin	7.06269e-115	chr4	87980045	0.0479106	13113_7	1.41254e-114	TRUE	inferred	GahsI4	2	1	TRUE	0.0206664	0.0221303	0.872079	0.35038	0.731358
rs139736017	A	G	A	G	2.81	-0.0477553	0.00263	8.7347e-05	FALSE	FALSE	FALSE	ebi-a-GCST90025979	6	7883412	0.118544	437724	0.68	Alanine aminotransferase levels || id:ebi-a-GCST90025979	Alanine aminotransferase levels	Alanine aminotransferase levels || ||	TRUE	igd	TXNDC5	TXND5	1.58114e-300	chr6	7883179	0.0758747	11212_7	3.16228e-300	TRUE	inferred	uQtiI6	2	1	TRUE	-0.0169948	0.042189	0.162268	0.687077	0.894793
rs139958347	C	G	C	G	-0.44	-0.014515	0.04778	0.0416512	FALSE	TRUE	FALSE	ebi-a-GCST90025979	1	24513723	0.00524361	437724	0.00790005	Alanine aminotransferase levels || id:ebi-a-GCST90025979	Alanine aminotransferase levels	Alanine aminotransferase levels || ||	TRUE	igd	IFNLR1	CRF2-12	7.06269e-120	chr1	24187233	0.0189245	7192_37	1.41254e-119	TRUE	inferred	mXXnaH	2	1	TRUE	0.0329886	0.0120015	7.55545	0.00598288	0.0771585
rs140122424	T	C	T	C	-1.92	-0.00133302	0.00342	0.00321732	FALSE	FALSE	FALSE	ebi-a-GCST90025979	7	23286529	0.0184143	437724	0.93	Alanine aminotransferase levels || id:ebi-a-GCST90025979	Alanine aminotransferase levels	Alanine aminotransferase levels || ||	TRUE	igd	GPNMB	GPNMB	9.97631e-162	chr7	23246910	0.0709168	8289_8	1.99526e-161	TRUE	inferred	Aefljo	2	1	TRUE	0.000694281	0.00959082	0.00524034	0.942291	0.9874
rs140185670	C	G	C	G	-0.55	0.0137499	0.08558	0.0679967	FALSE	TRUE	FALSE	ebi-a-GCST90025979	19	51646140	0.00425753	437724	0.00179999	Alanine aminotransferase levels || id:ebi-a-GCST90025979	Alanine aminotransferase levels	Alanine aminotransferase levels || ||	TRUE	igd	SIGLEC7	Siglec-7	5.48239e-286	chr19	51142883	0.015227	2742_68	1.09648e-285	TRUE	inferred	i3Iqz1	2	1	TRUE	-0.0249998	0.00777184	10.3473	0.00129667	0.0255239
rs141023737	G	A	G	A	-1.61	-0.109237	0.00205	0.00037566	FALSE	FALSE	FALSE	ebi-a-GCST90025979	12	56231768	0.0599651	437724	0.0940005	Alanine aminotransferase levels || id:ebi-a-GCST90025979	Alanine aminotransferase levels	Alanine aminotransferase levels || ||	TRUE	igd	MMP19	MMP19	2.1329e-84	chr12	55837984	0.0828596	6425_87	4.2658e-84	TRUE	inferred	uCLUrj	2	1	TRUE	0.0678491	0.0374087	3.28959	0.0697204	0.341235
rs141062694	T	C	T	C	-1.12	-0.103894	0.0017	0.00016358	FALSE	FALSE	FALSE	ebi-a-GCST90025979	16	31049855	0.0976456	437724	0.33	Alanine aminotransferase levels || id:ebi-a-GCST90025979	Alanine aminotransferase levels	Alanine aminotransferase levels || ||	TRUE	igd	STX4	STX4	1.02087e-28	chr16	31038534	0.101299	10668_5	2.04174e-28	TRUE	inferred	djKuIx	2	1	TRUE	0.0927625	0.0875863	1.12169	0.289555	0.671787
rs141236725	T	C	T	C	-1.19	0.00861525	0.00409	0.0015252	FALSE	FALSE	FALSE	ebi-a-GCST90025979	2	211306106	0.0269953	437724	0.59	Alanine aminotransferase levels || id:ebi-a-GCST90025979	Alanine aminotransferase levels	Alanine aminotransferase levels || ||	TRUE	igd	LANCL1	LANC1	2.8772e-85	chr2	210441382	0.0609225	13986_6	5.7544e-85	TRUE	inferred	GnmPc4	2	2	TRUE	-0.00723971	0.0226882	0.101822	0.749653	0.925424
rs141298312	A	G	A	G	-0.24	0.00340025	0.02987	0.0340461	FALSE	FALSE	FALSE	ebi-a-GCST90025979	1	173808677	0.00568098	437724	0.54	Alanine aminotransferase levels || id:ebi-a-GCST90025979	Alanine aminotransferase levels	Alanine aminotransferase levels || ||	TRUE	igd	DARS2	SYDM	1.22735e-25	chr1	173839539	0.0230748	12395_86	2.45471e-25	TRUE	inferred	jOibd3	2	1	TRUE	-0.0141677	0.0237099	0.357058	0.550144	0.831466
rs141921160	T	C	T	C	-0.61	0.00397696	0.01035	0.00884865	FALSE	FALSE	FALSE	ebi-a-GCST90025979	17	26903928	0.0114347	437724	0.719999	Alanine aminotransferase levels || id:ebi-a-GCST90025979	Alanine aminotransferase levels	Alanine aminotransferase levels || ||	TRUE	igd	ALDOC	aldolase C	3.70655e-56	chr17	28576910	0.038742	9876_20	7.4131e-56	TRUE	inferred	FaD4Dk	2	1	TRUE	-0.00651961	0.01875	0.120904	0.728056	0.916587
rs142059440	C	G	C	G	0.46	-0.00215455	0.02101	0.0118207	FALSE	TRUE	FALSE	ebi-a-GCST90025979	7	44113855	0.00966982	437724	0.86	Alanine aminotransferase levels || id:ebi-a-GCST90025979	Alanine aminotransferase levels	Alanine aminotransferase levels || ||	TRUE	igd	POLM	DPOLM	1.09388e-61	chr7	44074256	0.0278262	12851_5	2.18776e-61	TRUE	inferred	I6bbi0	2	1	TRUE	-0.0046838	0.0210233	0.0496361	0.823698	0.930704
rs142601143	C	T	C	T	2.05	-0.0328566	0.00116	0.000346019	FALSE	FALSE	FALSE	ebi-a-GCST90025979	11	102819870	0.0576847	437724	0.75	Alanine aminotransferase levels || id:ebi-a-GCST90025979	Alanine aminotransferase levels	Alanine aminotransferase levels || ||	TRUE	igd	MMP13	MMP-13	4.35482e-64	chr11	102949141	0.121582	4925_54	8.70964e-64	TRUE	inferred	QkD7uL	2	1	TRUE	-0.0160276	0.0281549	0.324062	0.569176	0.84473
rs143079629	A	G	A	G	1.36	0.00481407	0.00674	0.0151895	FALSE	FALSE	FALSE	ebi-a-GCST90025979	6	161128812	0.00867277	437724	0.57	Alanine aminotransferase levels || id:ebi-a-GCST90025979	Alanine aminotransferase levels	Alanine aminotransferase levels || ||	TRUE	igd	PLG	Angiostatin	5.74077e-160	chr6	160707780	0.0505124	3710_49	1.14815e-159	TRUE	inferred	FB4Dqm	2	1	TRUE	0.00353976	0.00637839	0.307981	0.578921	0.850195
rs143332484	T	C	T	C	-1.44	-0.0290789	0.00868	0.00984128	FALSE	FALSE	FALSE	ebi-a-GCST90025979	6	41129207	0.010777	437724	0.00629999	Alanine aminotransferase levels || id:ebi-a-GCST90025979	Alanine aminotransferase levels	Alanine aminotransferase levels || ||	TRUE	igd	TREM2	TREM2	1.31513e-257	chr6	41161469	0.0420257	16300_4	2.63027e-257	TRUE	inferred	SVhkUx	2	1	TRUE	0.0201937	0.0075072	7.23561	0.00714713	0.0877433
rs143387431	A	G	A	G	-0.67	0.0309013	0.00912	0.00316262	FALSE	FALSE	FALSE	ebi-a-GCST90025979	9	100839202	0.0193687	437724	0.0850002	Alanine aminotransferase levels || id:ebi-a-GCST90025979	Alanine aminotransferase levels	Alanine aminotransferase levels || ||	TRUE	igd	NANS	SIAS	2.1329e-58	chr9	98076920	0.0416974	17802_4	4.2658e-58	TRUE	inferred	brmh85	2	1	TRUE	-0.0461213	0.0290507	2.52053	0.112373	0.400261
rs143579216	A	G	A	G	0.54	0.00499956	0.00322	0.00283236	FALSE	FALSE	FALSE	ebi-a-GCST90025979	7	2265063	0.0200433	437724	0.93	Alanine aminotransferase levels || id:ebi-a-GCST90025979	Alanine aminotransferase levels	Alanine aminotransferase levels || ||	TRUE	igd	MAD1L1	MD1L1	0	chr7	2225428	0.0717265	13618_15	0	TRUE	inferred	5Qnni7	2	1	TRUE	0.00925844	0.0371376	0.0621511	0.803128	0.929937
rs143886639	A	C	A	C	-2.21	-0.0655345	0.00022	0.000656811	FALSE	FALSE	FALSE	ebi-a-GCST90025979	1	155039441	0.0440918	437724	0.17	Alanine aminotransferase levels || id:ebi-a-GCST90025979	Alanine aminotransferase levels	Alanine aminotransferase levels || ||	TRUE	igd	EFNA4	Ephrin-A4	0	chr1	155066965	0.336348	2614_28	1e-10	TRUE	inferred	tGWIbh	2	1	TRUE	0.0296536	0.0204551	2.10161	0.147145	0.491358
rs144030994	T	G	T	G	-0.69	0.0330303	0.00353	0.00567954	FALSE	FALSE	FALSE	ebi-a-GCST90025979	17	48542714	0.0139216	437724	0.017	Alanine aminotransferase levels || id:ebi-a-GCST90025979	Alanine aminotransferase levels	Alanine aminotransferase levels || ||	TRUE	igd	CHAD	CHAD	3.08298e-20	chr17	50465353	0.0754809	13460_4	6.16595e-20	TRUE	inferred	cdJ2k9	2	1	TRUE	-0.04787	0.0208447	5.27393	0.0216471	0.210406
rs144147445	A	G	A	G	-0.97	0.00594584	0.00853	0.0183319	FALSE	FALSE	FALSE	ebi-a-GCST90025979	21	46930092	0.00785381	437724	0.4	Alanine aminotransferase levels || id:ebi-a-GCST90025979	Alanine aminotransferase levels	Alanine aminotransferase levels || ||	TRUE	igd	COL18A1	Endostatin	1.02087e-108	chr21	45510178	0.0438523	2201_17	2.04174e-108	TRUE	inferred	aPxKaK	2	1	TRUE	-0.00612973	0.00810145	0.572476	0.449277	0.798671
rs144983904	T	C	T	C	-1.92	0.137915	0.00352	0.000189194	FALSE	FALSE	FALSE	ebi-a-GCST90025979	6	46684252	0.0842584	437724	0.0980009	Alanine aminotransferase levels || id:ebi-a-GCST90025979	Alanine aminotransferase levels	Alanine aminotransferase levels || ||	TRUE	igd	PLA2G7	PAFAH	2.81171e-147	chr6	46716515	0.0743678	5015_15	5.62341e-147	TRUE	inferred	iLNaZC	2	1	TRUE	-0.0718307	0.0439727	2.66842	0.102357	0.392336
rs145188037	A	G	A	G	1.03	-0.0153892	0.0176	0.0133795	FALSE	FALSE	FALSE	ebi-a-GCST90025979	7	45954465	0.00907631	437724	0.0659994	Alanine aminotransferase levels || id:ebi-a-GCST90025979	Alanine aminotransferase levels	Alanine aminotransferase levels || ||	TRUE	igd	IGFBP3	IGFBP-3	4.66627e-240	chr7	45914866	0.0311503	2571_12	9.33254e-240	TRUE	inferred	nxzeTw	2	1	TRUE	-0.014941	0.00882353	2.8673	0.0903965	0.376956
rs145234879	A	C	A	C	0.41	-0.0155841	0.00891	0.0193736	FALSE	FALSE	FALSE	ebi-a-GCST90025979	17	1945354	0.00760414	437724	0.0619998	Alanine aminotransferase levels || id:ebi-a-GCST90025979	Alanine aminotransferase levels	Alanine aminotransferase levels || ||	TRUE	igd	OVCA2	OVCA2	4.35482e-21	chr17	2042060	0.0438471	17697_2	8.70964e-21	TRUE	inferred	DVjGl4	2	1	TRUE	-0.03801	0.0189869	4.00762	0.045295	0.280737
rs145410874	C	T	C	T	-1.22	0.0649168	0.00532	0.0050635	FALSE	FALSE	FALSE	ebi-a-GCST90025979	6	32084259	0.0210145	437724	0.005	Alanine aminotransferase levels || id:ebi-a-GCST90025979	Alanine aminotransferase levels	Alanine aminotransferase levels || ||	TRUE	igd	ATF6B	ATF6B	1.2852e-121	chr6	32116482	0.0520885	11387_3	2.5704e-121	TRUE	inferred	jcnY6C	2	1	TRUE	-0.0532105	0.0173742	9.37964	0.00219409	0.0390756
rs145670503	A	G	A	G	-0.52	0.0317047	0.00278	0.000990229	FALSE	FALSE	FALSE	ebi-a-GCST90025979	7	107556054	0.0345978	437724	0.38	Alanine aminotransferase levels || id:ebi-a-GCST90025979	Alanine aminotransferase levels	Alanine aminotransferase levels || ||	TRUE	igd	DLD	DLDH	0	chr7	107915609	0.0746021	15527_90	0	TRUE	inferred	mbKYPy	2	1	TRUE	-0.0609706	0.0671068	0.825483	0.363582	0.740483
rs145828426	A	G	A	G	2.01	-0.0374286	0.00304	0.000940036	FALSE	FALSE	FALSE	ebi-a-GCST90025979	18	334837	0.0382531	437724	0.32	Alanine aminotransferase levels || id:ebi-a-GCST90025979	Alanine aminotransferase levels	Alanine aminotransferase levels || ||	TRUE	igd	COLEC12	COLEC12	1.37711e-171	chr18	334837	0.0720459	5457_5	2.75423e-171	TRUE	inferred	WdsXwG	2	1	TRUE	-0.0186212	0.0190431	0.956181	0.328151	0.710784
rs145878095	T	C	T	C	-1.18	-0.0195379	0.0084	0.00617311	FALSE	FALSE	FALSE	ebi-a-GCST90025979	1	19615041	0.0138902	437724	0.17	Alanine aminotransferase levels || id:ebi-a-GCST90025979	Alanine aminotransferase levels	Alanine aminotransferase levels || ||	TRUE	igd	AKR7A3	ARK73	1.73368e-161	chr1	19288547	0.0436172	18173_11	3.46737e-161	TRUE	inferred	JHjUXE	2	1	TRUE	0.0165575	0.0117873	1.97318	0.160111	0.503206
rs145940009	A	G	A	G	-1.01	0.0023796	0.00488	0.00316103	FALSE	FALSE	FALSE	ebi-a-GCST90025979	1	20979136	0.0186936	437724	0.79	Alanine aminotransferase levels || id:ebi-a-GCST90025979	Alanine aminotransferase levels	Alanine aminotransferase levels || ||	TRUE	igd	DDOST	OST48	8.10905e-74	chr1	20652643	0.0556868	17161_1	1.62181e-73	TRUE	inferred	tUKcXI	2	1	TRUE	-0.00235604	0.018509	0.0162032	0.898709	0.963087
rs145951301	G	A	G	A	1.22	0.00232788	0.00496	0.00224114	FALSE	FALSE	FALSE	ebi-a-GCST90025979	10	76854612	0.0227339	437724	0.89	Alanine aminotransferase levels || id:ebi-a-GCST90025979	Alanine aminotransferase levels	Alanine aminotransferase levels || ||	TRUE	igd	DUSP13	DUSP13	4.45625e-100	chr10	75094854	0.0575384	6525_17	8.91251e-100	TRUE	inferred	z7zAQD	2	1	TRUE	0.0019081	0.0186346	0.0104849	0.918443	0.978625
rs146161869	G	A	G	A	-0.45	-0.0262428	0.01509	0.00185448	FALSE	FALSE	FALSE	ebi-a-GCST90025979	1	153507809	0.0247345	437724	0.35	Alanine aminotransferase levels || id:ebi-a-GCST90025979	Alanine aminotransferase levels	Alanine aminotransferase levels || ||	TRUE	igd	S100A6	S100A6	2.39315e-40	chr1	153535333	0.0339736	13090_17	4.7863e-40	TRUE	inferred	TlPTFA	2	1	TRUE	0.0583173	0.0551416	1.1185	0.290241	0.671787
rs147176673	A	G	A	G	-0.36	0.00352989	0.00929	0.0168589	FALSE	FALSE	FALSE	ebi-a-GCST90025979	1	202129205	0.00844843	437724	0.56	Alanine aminotransferase levels || id:ebi-a-GCST90025979	Alanine aminotransferase levels	Alanine aminotransferase levels || ||	TRUE	igd	PTPN7	PTN7	1.61797e-18	chr1	202160077	0.0413657	14688_6	3.23594e-18	TRUE	inferred	ls645y	2	1	TRUE	-0.00980525	0.0234949	0.174169	0.676433	0.893361
rs148118826	A	G	A	G	-0.8	0.0286032	0.00338	0.00180778	FALSE	FALSE	FALSE	ebi-a-GCST90025979	3	145824347	0.0252675	437724	0.17	Alanine aminotransferase levels || id:ebi-a-GCST90025979	Alanine aminotransferase levels	Alanine aminotransferase levels || ||	TRUE	igd	PLOD2	PLOD2	2.7477e-31	chr3	146106560	0.0691125	6923_1	5.49541e-31	TRUE	inferred	e1Ksr4	2	1	TRUE	-0.035754	0.0317351	1.26932	0.259894	0.63966
rs148212596	G	A	G	A	0.77	-0.00636838	0.0324	0.0204959	FALSE	FALSE	FALSE	ebi-a-GCST90025979	1	193074511	0.00738665	437724	0.36	Alanine aminotransferase levels || id:ebi-a-GCST90025979	Alanine aminotransferase levels	Alanine aminotransferase levels || ||	TRUE	igd	GLRX2	GLRX2	1.50998e-252	chr1	193105381	0.0226983	12486_8	3.01995e-252	TRUE	inferred	SxOxYZ	2	1	TRUE	-0.00827062	0.00959615	0.742818	0.38876	0.761236
rs148553428	A	G	A	G	-0.35	-0.012534	0.0091	0.00505249	FALSE	FALSE	FALSE	ebi-a-GCST90025979	16	731318	0.0148572	437724	0.28	Alanine aminotransferase levels || id:ebi-a-GCST90025979	Alanine aminotransferase levels	Alanine aminotransferase levels || ||	TRUE	igd	STUB1	CHIP	1.90095e-17	chr16	681318	0.0415734	10336_3	3.80189e-17	TRUE	inferred	U2u2Mq	2	1	TRUE	0.0358114	0.0426617	0.704638	0.40123	0.765873
rs149174129	C	G	C	G	-1.24	-0.0668728	0.00937	0.000599786	FALSE	TRUE	FALSE	ebi-a-GCST90025979	2	97527138	0.0491463	437724	0.29	Alanine aminotransferase levels || id:ebi-a-GCST90025979	Alanine aminotransferase levels	Alanine aminotransferase levels || ||	TRUE	igd	SEMA4C	SEM4C	7.74408e-206	chr2	96861401	0.0405331	7923_41	1.54882e-205	TRUE	inferred	DozZv3	2	1	TRUE	0.0539297	0.0396733	1.84782	0.174037	0.531665
rs149432908	T	A	T	A	-0.72	0.0287798	0.00233	0.000976105	FALSE	TRUE	FALSE	ebi-a-GCST90025979	4	74275120	0.0330368	437724	0.48	Alanine aminotransferase levels || id:ebi-a-GCST90025979	Alanine aminotransferase levels	Alanine aminotransferase levels || ||	TRUE	igd	ALB	Albumin	2.28544e-20	chr4	73409403	0.0784853	18380_78	4.57088e-20	TRUE	inferred	l3avvG	2	1	TRUE	-0.0399719	0.0460909	0.752109	0.385809	0.761236
rs149698066	A	G	A	G	-1.63	0.016017	0.00373	0.00676081	FALSE	FALSE	FALSE	ebi-a-GCST90025979	19	40964064	0.0133978	437724	0.17	Alanine aminotransferase levels || id:ebi-a-GCST90025979	Alanine aminotransferase levels	Alanine aminotransferase levels || ||	TRUE	igd	BLVRB	BLVRB	3.97164e-131	chr19	40458157	0.066976	17148_7	7.94328e-131	TRUE	inferred	wi06Te	2	1	TRUE	-0.00982638	0.00822942	1.42577	0.232456	0.606589
rs149766065	T	C	T	C	-1	-0.0346351	0.00262	0.00126963	FALSE	FALSE	FALSE	ebi-a-GCST90025979	5	94927243	0.0310935	437724	0.21	Alanine aminotransferase levels || id:ebi-a-GCST90025979	Alanine aminotransferase levels	Alanine aminotransferase levels || ||	TRUE	igd	ARSK	ARSK	8.29793e-37	chr5	95591539	0.0792457	8269_327	1.65959e-36	TRUE	inferred	68x82n	2	1	TRUE	0.0346351	0.0312144	1.23118	0.267177	0.652955
rs149828052	A	C	A	C	1.54	0.040346	0.00088	0.00167378	FALSE	FALSE	FALSE	ebi-a-GCST90025979	11	57155253	0.0280513	437724	0.2	Alanine aminotransferase levels || id:ebi-a-GCST90025979	Alanine aminotransferase levels	Alanine aminotransferase levels || ||	TRUE	igd	PRG2	EMBP	7.56781e-28	chr11	57387780	0.141607	7258_5	1.51356e-27	TRUE	inferred	C3reEn	2	1	TRUE	0.0261987	0.0183737	2.03313	0.153904	0.500522
rs149886220	T	C	T	C	-0.86	0.0190359	0.00812	0.000882218	FALSE	FALSE	FALSE	ebi-a-GCST90025979	1	203311527	0.0355666	437724	0.53	Alanine aminotransferase levels || id:ebi-a-GCST90025979	Alanine aminotransferase levels	Alanine aminotransferase levels || ||	TRUE	igd	FMOD	fibromodulin	1.25594e-80	chr1	203342399	0.0453117	6367_66	2.51189e-80	TRUE	inferred	lMj65m	2	1	TRUE	-0.0221348	0.041373	0.286231	0.592646	0.85579
rs150057659	A	C	A	C	-1.79	-0.093993	0.0049	6.35202e-05	FALSE	FALSE	FALSE	ebi-a-GCST90025979	1	89520397	0.145641	437724	0.42	Alanine aminotransferase levels || id:ebi-a-GCST90025979	Alanine aminotransferase levels	Alanine aminotransferase levels || ||	TRUE	igd	GBP1	GBP1	6.59128e-209	chr1	89054714	0.0580749	15326_64	1.31826e-208	TRUE	inferred	2jCLB1	2	1	TRUE	0.0525101	0.0813815	0.416326	0.518776	0.825627
rs150064130	T	C	T	C	-0.96	-0.0795524	0.00558	0.000109136	FALSE	FALSE	FALSE	ebi-a-GCST90025979	2	206592643	0.106367	437724	0.43	Alanine aminotransferase levels || id:ebi-a-GCST90025979	Alanine aminotransferase levels	Alanine aminotransferase levels || ||	TRUE	igd	NRP2	Neuropilin-2	9.97631e-68	chr2	205727919	0.0553335	15387_44	1.99526e-67	TRUE	inferred	RcQLGc	2	1	TRUE	0.0828671	0.110902	0.558324	0.454936	0.798671
rs150358287	A	C	A	C	-0.32	0.00731408	0.0118	0.0110997	FALSE	FALSE	FALSE	ebi-a-GCST90025979	20	3687141	0.00991626	437724	0.37	Alanine aminotransferase levels || id:ebi-a-GCST90025979	Alanine aminotransferase levels	Alanine aminotransferase levels || ||	TRUE	igd	SIGLEC1	Sialoadhesin	1.04465e-19	chr20	3706494	0.0355221	4464_10	2.0893e-19	FALSE	inferred	bEr5T7	2	1	TRUE	-0.0228565	0.031092	0.540408	0.462264	0.798671
rs150404607	A	G	A	G	-0.26	-0.0141517	0.00907	0.00555952	FALSE	FALSE	FALSE	ebi-a-GCST90025979	2	68882648	0.0141948	437724	0.37	Alanine aminotransferase levels || id:ebi-a-GCST90025979	Alanine aminotransferase levels	Alanine aminotransferase levels || ||	TRUE	igd	BMP10	BMP10	2e-10	chr2	68655516	0.0416641	3587_53	4e-10	TRUE	inferred	IGbJ53	2	1	TRUE	0.0544296	0.0552877	0.969199	0.32488	0.710784
rs150735389	A	G	A	G	-2.11	0.0163003	0.00549	0.00227364	FALSE	FALSE	FALSE	ebi-a-GCST90025979	1	160651021	0.0227567	437724	0.43	Alanine aminotransferase levels || id:ebi-a-GCST90025979	Alanine aminotransferase levels	Alanine aminotransferase levels || ||	TRUE	igd	CD48	CD48	0	chr1	160681231	0.054972	3292_75	2.51973479379036e-322	TRUE	inferred	l3ETng	2	1	TRUE	-0.00772526	0.010787	0.512887	0.473892	0.798671
rs1558526	A	G	A	G	-0.24	0.00100826	0.21815	0.257685	FALSE	FALSE	FALSE	ebi-a-GCST90025979	12	9009820	0.00237389	437724	0.7	Alanine aminotransferase levels || id:ebi-a-GCST90025979	Alanine aminotransferase levels	Alanine aminotransferase levels || ||	TRUE	igd	A2ML1	A2ML1	7.74408e-142	chr12	8857224	0.00947547	15482_12	1.54882e-141	TRUE	inferred	D9G39r	2	1	TRUE	-0.00420108	0.0098926	0.180344	0.671078	0.893361
rs1573496	G	C	G	C	-0.42	-0.00568349	0.0721	0.0965301	FALSE	TRUE	FALSE	ebi-a-GCST90025979	4	100349669	0.0035285	437724	0.064	Alanine aminotransferase levels || id:ebi-a-GCST90025979	Alanine aminotransferase levels	Alanine aminotransferase levels || ||	TRUE	igd	ADH7	ADH7	1.06898e-169	chr4	99428512	0.0151392	11377_19	2.13796e-169	TRUE	inferred	WRDHS2	2	1	TRUE	0.0135321	0.00841534	2.58576	0.107829	0.399286
rs15881	C	A	C	A	-0.31	-0.00173326	0.50488	0.461435	FALSE	FALSE	FALSE	ebi-a-GCST90025979	8	21550768	0.00206312	437724	0.47	Alanine aminotransferase levels || id:ebi-a-GCST90025979	Alanine aminotransferase levels	Alanine aminotransferase levels || ||	TRUE	igd	GFRA2	GFRa-2	1.09388e-293	chr8	21693256	0.00846825	2515_14	2.18776e-293	TRUE	inferred	DiH6Ms	2	1	TRUE	0.00559116	0.00665698	0.705423	0.400967	0.765873
rs1624358	G	T	G	T	-0.53	0.00474092	0.91465	0.899238	FALSE	FALSE	FALSE	ebi-a-GCST90025979	19	51487175	0.00382899	437724	0.14	Alanine aminotransferase levels || id:ebi-a-GCST90025979	Alanine aminotransferase levels	Alanine aminotransferase levels || ||	TRUE	igd	KLK7	Kallikrein 7	2.8772e-266	chr19	50983919	0.0152118	3378_49	5.7544e-266	TRUE	inferred	wDr6ga	2	1	TRUE	-0.00894513	0.00722907	1.53112	0.215945	0.585242
rs163352	C	G	C	G	0.29	-0.000211969	0.80105	0.81297	FALSE	TRUE	FALSE	ebi-a-GCST90025979	3	3098041	0.00263013	437724	0.92	Alanine aminotransferase levels || id:ebi-a-GCST90025979	Alanine aminotransferase levels	Alanine aminotransferase levels || ||	TRUE	igd	CNTN4	Contactin-4	3.45915e-156	chr3	3056357	0.0109025	3298_52	6.91831e-156	TRUE	inferred	FG6rlN	2	1	TRUE	-0.000730928	0.00906946	0.00649511	0.935766	0.9874
rs16987164	G	A	G	A	-1.73	-0.00840649	0.0064	0.00868947	FALSE	FALSE	FALSE	ebi-a-GCST90025979	22	29540588	0.0112999	437724	0.58	Alanine aminotransferase levels || id:ebi-a-GCST90025979	Alanine aminotransferase levels	Alanine aminotransferase levels || ||	TRUE	igd	KREMEN1	KREM1	1.11936e-224	chr22	29144600	0.0541005	17331_138	2.23872e-224	TRUE	inferred	WrKnI6	2	1	TRUE	0.00485924	0.0065335	0.553153	0.457032	0.798671
rs17010021	A	T	A	T	-0.22	0.0110073	0.05903	0.03729	FALSE	TRUE	FALSE	ebi-a-GCST90025979	2	74761539	0.00545547	437724	0.025	Alanine aminotransferase levels || id:ebi-a-GCST90025979	Alanine aminotransferase levels	Alanine aminotransferase levels || ||	TRUE	igd	LOXL3	LOXL3	3.45915e-37	chr2	74534412	0.0173396	15427_35	6.91831e-37	TRUE	inferred	Ojpq7A	2	1	TRUE	-0.0500332	0.0251092	3.97055	0.0463026	0.280737
rs17037076	A	G	A	G	-0.29	0.00121863	0.22091	0.191109	FALSE	FALSE	FALSE	ebi-a-GCST90025979	2	70033649	0.00262026	437724	0.64	Alanine aminotransferase levels || id:ebi-a-GCST90025979	Alanine aminotransferase levels	Alanine aminotransferase levels || ||	TRUE	igd	ANXA4	annexin IV	1.34577e-200	chr2	69806517	0.00960399	17164_15	2.69153e-200	TRUE	inferred	mQPL8q	2	1	TRUE	-0.00420217	0.00903645	0.216248	0.641914	0.893361
rs17220750	A	G	A	G	0.19	-0.000971069	0.10741	0.102384	FALSE	FALSE	FALSE	ebi-a-GCST90025979	9	123787999	0.00338723	437724	0.79	Alanine aminotransferase levels || id:ebi-a-GCST90025979	Alanine aminotransferase levels	Alanine aminotransferase levels || ||	TRUE	igd	C5	C5a	2.0369e-48	chr9	121025721	0.0130364	2851_63	4.0738e-48	TRUE	inferred	p2oaSC	2	1	TRUE	-0.00511089	0.017831	0.0821567	0.774396	0.929937
rs17658212	T	C	T	C	-0.4	0.00525614	0.04753	0.0628481	FALSE	FALSE	FALSE	ebi-a-GCST90025979	15	41145919	0.00427829	437724	0.24	Alanine aminotransferase levels || id:ebi-a-GCST90025979	Alanine aminotransferase levels	Alanine aminotransferase levels || ||	TRUE	igd	SPINT1	HAI-1	2.81171e-94	chr15	40853721	0.0194503	2828_82	5.62341e-94	TRUE	inferred	BQ96BS	2	1	TRUE	-0.0131404	0.0107148	1.50399	0.220058	0.590302
rs17683306	T	C	T	C	-0.1	-0.00270359	0.08905	0.107304	FALSE	FALSE	FALSE	ebi-a-GCST90025979	5	132652281	0.00333492	437724	0.41	Alanine aminotransferase levels || id:ebi-a-GCST90025979	Alanine aminotransferase levels	Alanine aminotransferase levels || ||	TRUE	igd	FSTL4	FSTL4	0	chr5	133316589	0.0148444	9350_3	0	TRUE	inferred	uAOl7O	2	1	TRUE	0.0270359	0.0335898	0.647838	0.420887	0.775427
rs17783344	G	T	G	T	-0.43	0.00497522	0.09544	0.136167	FALSE	FALSE	FALSE	ebi-a-GCST90025979	2	163208893	0.0030563	437724	0.11	Alanine aminotransferase levels || id:ebi-a-GCST90025979	Alanine aminotransferase levels	Alanine aminotransferase levels || ||	TRUE	igd	GCA	GRAN	4.15882e-223	chr2	162352383	0.0134947	12594_5	8.31764e-223	TRUE	inferred	UpXA7P	2	1	TRUE	-0.0115703	0.00711694	2.64302	0.104006	0.392336
rs17850756	A	G	A	G	-0.29	0.00253327	0.27928	0.329496	FALSE	FALSE	FALSE	ebi-a-GCST90025979	19	46206262	0.00219571	437724	0.31	Alanine aminotransferase levels || id:ebi-a-GCST90025979	Alanine aminotransferase levels	Alanine aminotransferase levels || ||	TRUE	igd	QPCTL	QPCTL	8.49122e-224	chr19	45703004	0.00908687	8866_53	1.69824e-223	FALSE	inferred	312kpX	2	1	TRUE	-0.00873541	0.00757636	1.32937	0.248917	0.629021
rs1800382	T	C	T	C	-1.26	0.00013481	0.0072	0.0128579	FALSE	FALSE	FALSE	ebi-a-GCST90025979	12	6128388	0.00959662	437724	0.93	Alanine aminotransferase levels || id:ebi-a-GCST90025979	Alanine aminotransferase levels	Alanine aminotransferase levels || ||	TRUE	igd	VWF	vWF	5.11646e-159	chr12	6019222	0.0469399	3050_7	1.02329e-158	TRUE	inferred	fuoRkN	2	1	TRUE	-0.000106992	0.00761637	0.000197337	0.988792	0.991392
rs1800435	G	C	G	C	-0.42	-0.0052477	0.08677	0.0816643	FALSE	TRUE	FALSE	ebi-a-GCST90025979	9	116153891	0.00387618	437724	0.28	Alanine aminotransferase levels || id:ebi-a-GCST90025979	Alanine aminotransferase levels	Alanine aminotransferase levels || ||	TRUE	igd	ALAD	HEM2	5.61009e-180	chr9	113391611	0.0146945	15523_9	1.12202e-179	TRUE	inferred	t7QP1b	2	1	TRUE	0.0124945	0.00923935	1.82876	0.176274	0.531665
rs181929025	T	C	T	C	-0.34	0.00162411	0.01519	0.0181251	FALSE	FALSE	FALSE	ebi-a-GCST90025979	1	1291085	0.0078101	437724	0.93	Alanine aminotransferase levels || id:ebi-a-GCST90025979	Alanine aminotransferase levels	Alanine aminotransferase levels || ||	TRUE	igd	MXRA8	MXRA8	1.19942e-22	chr1	1355705	0.0349676	10521_10	2.39883e-22	TRUE	inferred	SNL3lS	2	1	TRUE	-0.00477679	0.0229761	0.0432234	0.835305	0.934192
rs182547559	G	C	G	C	-0.83	-0.0181304	0.0013	0.00417055	FALSE	TRUE	FALSE	ebi-a-GCST90025979	11	66082215	0.0162244	437724	0.24	Alanine aminotransferase levels || id:ebi-a-GCST90025979	Alanine aminotransferase levels	Alanine aminotransferase levels || ||	TRUE	igd	CD248	CD248	0	chr11	66314744	0.108779	15491_20	0	TRUE	inferred	7AeOt1	2	1	TRUE	0.0218439	0.019756	1.22253	0.268864	0.652955
rs187076049	G	A	G	A	1.4	0.0770408	0.00519	0.000155087	FALSE	FALSE	FALSE	ebi-a-GCST90025979	4	37848578	0.0846154	437724	0.48	Alanine aminotransferase levels || id:ebi-a-GCST90025979	Alanine aminotransferase levels	Alanine aminotransferase levels || ||	TRUE	igd	PGM2	PGM2	5.61009e-150	chr4	37846957	0.0537285	18330_7	1.12202e-149	TRUE	inferred	i1lo5a	2	1	TRUE	0.0550291	0.0604765	0.827967	0.362861	0.740483
rs188791736	T	C	T	C	2.71	0.631487	0.00018	2.66982e-06	FALSE	FALSE	FALSE	ebi-a-GCST90025979	9	95873003	0.676614	437724	0.42	Alanine aminotransferase levels || id:ebi-a-GCST90025979	Alanine aminotransferase levels	Alanine aminotransferase levels || ||	TRUE	igd	C9orf89	BINCA	2.39315e-19	chr9	93110721	0.30391	7778_104	4.7863e-19	TRUE	inferred	u28FPf	2	1	TRUE	0.233021	0.251037	0.861619	0.353286	0.731358
rs191448232	C	G	C	G	-1.99	-0.0111235	0.00535	0.0126881	FALSE	TRUE	FALSE	ebi-a-GCST90025979	12	7254686	0.00933247	437724	0.3	Alanine aminotransferase levels || id:ebi-a-GCST90025979	Alanine aminotransferase levels	Alanine aminotransferase levels || ||	TRUE	igd	C1RL	C1RL1	4.77496e-282	chr12	7102090	0.0554808	9348_1	9.54993e-282	TRUE	inferred	37FsqG	2	1	TRUE	0.0055897	0.00469227	1.41909	0.233553	0.606589
rs1921	A	G	A	G	0.31	-0.00134107	0.45719	0.391467	FALSE	FALSE	FALSE	ebi-a-GCST90025979	1	949608	0.00212959	437724	0.64	Alanine aminotransferase levels || id:ebi-a-GCST90025979	Alanine aminotransferase levels	Alanine aminotransferase levels || ||	TRUE	igd	ISG15	UCRP	0	chr1	1014228	0.00820601	14151_4	2.69153480400173e-312	TRUE	inferred	NMFQr5	2	1	TRUE	-0.00432603	0.0068706	0.396452	0.528927	0.826674
rs199519799	C	T	C	T	-0.44	0.0789004	0.0084	0.000297192	FALSE	FALSE	FALSE	ebi-a-GCST90025979	7	134127547	0.0611281	437724	0.27	Alanine aminotransferase levels || id:ebi-a-GCST90025979	Alanine aminotransferase levels	Alanine aminotransferase levels || ||	TRUE	igd	AKR1B1	Aldose reductase	3.15479e-23	chr7	134442795	0.0446323	16606_85	6.30957e-23	TRUE	inferred	NGkKPm	2	1	TRUE	-0.179319	0.140113	1.63793	0.20061	0.568395
rs1995640	T	C	T	C	-0.05	0.001509	0.41121	0.413154	FALSE	FALSE	FALSE	ebi-a-GCST90025979	3	44943069	0.00208539	437724	0.44	Alanine aminotransferase levels || id:ebi-a-GCST90025979	Alanine aminotransferase levels	Alanine aminotransferase levels || ||	TRUE	igd	TGM4	TGM4	1e-10	chr3	44901577	0.00789028	18933_4	2e-10	TRUE	inferred	ujLanv	2	1	TRUE	-0.03018	0.0419788	0.516866	0.472182	0.798671
rs199875504	T	C	T	C	0.91	0.00518488	0.0023	0.00176504	FALSE	FALSE	FALSE	ebi-a-GCST90025979	19	41114407	0.0259685	437724	0.77	Alanine aminotransferase levels || id:ebi-a-GCST90025979	Alanine aminotransferase levels	Alanine aminotransferase levels || ||	TRUE	igd	LTBP4	LTBP4	3.62218e-28	chr19	40608501	0.0831645	13133_73	7.24436e-28	TRUE	inferred	sn9Zxf	2	1	TRUE	0.00569767	0.0285416	0.039851	0.841772	0.934192
rs199902085	C	T	C	T	-0.92	0.203247	0.00122	0.000102555	FALSE	FALSE	FALSE	ebi-a-GCST90025979	12	50500117	0.130665	437724	0.0819993	Alanine aminotransferase levels || id:ebi-a-GCST90025979	Alanine aminotransferase levels	Alanine aminotransferase levels || ||	TRUE	igd	GPD1	GPDA	1.77407e-19	chr12	50106334	0.102791	13697_51	3.54813e-19	TRUE	inferred	CrW3ZD	2	1	TRUE	-0.220921	0.144156	2.34859	0.125397	0.438302
rs200188190	T	C	T	C	-1.16	-0.00190652	0.00626	0.000197768	FALSE	FALSE	FALSE	ebi-a-GCST90025979	10	72644920	0.0859334	437724	0.88	Alanine aminotransferase levels || id:ebi-a-GCST90025979	Alanine aminotransferase levels	Alanine aminotransferase levels || ||	TRUE	igd	PCBD1	PHS	3.97164e-112	chr10	70885163	0.0516217	11313_100	7.94328e-112	TRUE	inferred	SSft0u	2	1	TRUE	0.00164355	0.0740806	0.000492219	0.9823	0.98761
rs200264939	A	G	A	G	1.35	-0.0720193	0.00276	5.88928e-05	FALSE	FALSE	FALSE	ebi-a-GCST90025979	4	38799315	0.141551	437724	0.73	Alanine aminotransferase levels || id:ebi-a-GCST90025979	Alanine aminotransferase levels	Alanine aminotransferase levels || ||	TRUE	igd	TLR1	TLR1	3.30347e-74	chr4	38797694	0.074231	16324_38	6.60693e-74	TRUE	inferred	iUkXvD	2	1	TRUE	-0.0533476	0.104894	0.258662	0.611041	0.872578
rs200777949	A	G	A	G	-1.18	-0.179703	0.00215	0.0001159	FALSE	FALSE	FALSE	ebi-a-GCST90025979	5	151047030	0.0968321	437724	0.14	Alanine aminotransferase levels || id:ebi-a-GCST90025979	Alanine aminotransferase levels	Alanine aminotransferase levels || ||	TRUE	igd	SPARC	ON	6.59128e-44	chr5	151667469	0.0852143	3043_49	1.31826e-43	TRUE	inferred	iSVhRf	2	1	TRUE	0.152291	0.0827948	3.3833	0.06586	0.341235
rs200868132	ATG	C	CG	NA	-2.45	-0.0150207	0.00115	0.000323214	FALSE	FALSE	FALSE	ebi-a-GCST90025979	5	180017689	0.0585648	437724	0.9	Alanine aminotransferase levels || id:ebi-a-GCST90025979	Alanine aminotransferase levels	Alanine aminotransferase levels || ||	TRUE	igd	SCGB3A1	Secretoglobin family 3A member 1	1.73368e-86	chr5	180590693	0.124518	6252_62	3.46737e-86	FALSE	inferred	fogH3i	2	1	TRUE	0.0061309	0.023906	0.0657708	0.797597	0.929937
rs201058049	T	G	T	G	-0.83	0.000391142	0.01113	0.00572372	FALSE	FALSE	FALSE	ebi-a-GCST90025979	22	37420423	0.0144942	437724	0.75	Alanine aminotransferase levels || id:ebi-a-GCST90025979	Alanine aminotransferase levels	Alanine aminotransferase levels || ||	TRUE	igd	MPST	THTM	2.08435e-104	chr22	37024382	0.0383064	12686_15	4.16869e-104	TRUE	inferred	stoDDm	2	1	TRUE	-0.000471255	0.0174629	0.000728249	0.978471	0.98761
rs201519174	C	G	C	G	0.94	-0.0314689	0.00459	0.000645733	FALSE	TRUE	FALSE	ebi-a-GCST90025979	2	25384325	0.0421662	437724	0.450001	Alanine aminotransferase levels || id:ebi-a-GCST90025979	Alanine aminotransferase levels	Alanine aminotransferase levels || ||	TRUE	igd	POMC	Corticotropin-lipotropin	9.97631e-58	chr2	25161456	0.0588521	9204_33	1.99526e-57	TRUE	inferred	G5xzze	2	1	TRUE	-0.0334776	0.0449066	0.55576	0.455974	0.798671
rs201889975	G	A	G	A	-1.01	-0.120724	0.00074	5.86195e-05	FALSE	FALSE	FALSE	ebi-a-GCST90025979	9	33261122	0.182569	437724	0.67	Alanine aminotransferase levels || id:ebi-a-GCST90025979	Alanine aminotransferase levels	Alanine aminotransferase levels || ||	TRUE	igd	BAG1	BAG-1	0	chr9	33261124	0.15551	17195_43	1e-10	TRUE	inferred	mRiWvY	2	1	TRUE	0.119529	0.181696	0.432767	0.510634	0.820886
rs2020854	C	T	C	T	-0.31	0.00581171	0.09012	0.06734	FALSE	FALSE	FALSE	ebi-a-GCST90025979	12	56743367	0.00422368	437724	0.19	Alanine aminotransferase levels || id:ebi-a-GCST90025979	Alanine aminotransferase levels	Alanine aminotransferase levels || ||	TRUE	igd	APOF	Apo F	1.61797e-102	chr12	56349583	0.0144414	12370_30	3.23594e-102	TRUE	inferred	1AyUSv	2	1	TRUE	-0.0187475	0.0136527	1.88558	0.169701	0.525136
rs2020921	A	G	A	G	-0.59	0.000887043	0.03337	0.0239571	FALSE	FALSE	FALSE	ebi-a-GCST90025979	8	42044965	0.00673432	437724	0.94	Alanine aminotransferase levels || id:ebi-a-GCST90025979	Alanine aminotransferase levels	Alanine aminotransferase levels || ||	TRUE	igd	PLAT	tPA	1.81539e-144	chr8	42187447	0.0230774	2212_69	3.63078e-144	TRUE	inferred	boDdEw	2	1	TRUE	-0.00150346	0.0114143	0.0173496	0.895207	0.962091
rs202102393	A	G	A	G	-1.7	-0.0138033	0.00611	0.000475962	FALSE	FALSE	FALSE	ebi-a-GCST90025979	5	54405979	0.0503173	437724	0.780001	Alanine aminotransferase levels || id:ebi-a-GCST90025979	Alanine aminotransferase levels	Alanine aminotransferase levels || ||	TRUE	igd	GZMA	granzyme A	1.17211e-211	chr5	55110151	0.0547913	3440_7	2.34423e-211	TRUE	inferred	wZkc8x	2	1	TRUE	0.00811959	0.0295996	0.0752484	0.783843	0.929937
rs2070600	T	C	T	C	-0.74	0.00982855	0.04306	0.0639052	FALSE	FALSE	FALSE	ebi-a-GCST90025979	6	32151443	0.00564739	437724	0.0470002	Alanine aminotransferase levels || id:ebi-a-GCST90025979	Alanine aminotransferase levels	Alanine aminotransferase levels || ||	TRUE	igd	AGER	sRAGE	2.23342e-296	chr6	32183666	0.0201218	4125_52	4.46684e-296	TRUE	inferred	bEbmQT	2	1	TRUE	-0.0132818	0.00764015	3.02212	0.082136	0.3757
rs2071387	G	A	G	A	0.09	0.00145656	0.20571	0.18117	FALSE	FALSE	FALSE	ebi-a-GCST90025979	3	139257603	0.00266858	437724	0.719999	Alanine aminotransferase levels || id:ebi-a-GCST90025979	Alanine aminotransferase levels	Alanine aminotransferase levels || ||	TRUE	igd	RBP1	CRBP	5.74077e-21	chr3	139538761	0.0096552	19279_42	1.14815e-20	TRUE	inferred	rFoztJ	2	1	TRUE	0.016184	0.0297017	0.2969	0.585833	0.850195
rs2072696	C	G	C	G	-0.2	-0.000768758	0.24779	0.239022	FALSE	TRUE	FALSE	ebi-a-GCST90025979	8	86351051	0.00240977	437724	0.780001	Alanine aminotransferase levels || id:ebi-a-GCST90025979	Alanine aminotransferase levels	Alanine aminotransferase levels || ||	TRUE	igd	CA3	Carbonic anhydrase III	2.50594e-97	chr8	85438822	0.00956793	3799_11	5.01187e-97	TRUE	inferred	DVXbhB	2	1	TRUE	0.00384379	0.0120503	0.101748	0.749742	0.925424
rs2125739	C	T	C	T	-0.18	0.000628551	0.24693	0.253257	FALSE	FALSE	FALSE	ebi-a-GCST90025979	6	43412865	0.00237582	437724	0.8	Alanine aminotransferase levels || id:ebi-a-GCST90025979	Alanine aminotransferase levels	Alanine aminotransferase levels || ||	TRUE	igd	DLK2	EGFL9	1.54515e-85	chr6	43445127	0.00920023	9359_9	3.0903e-85	TRUE	inferred	eTBFK4	2	1	TRUE	-0.00349195	0.0132002	0.0699801	0.791366	0.929937
rs2228603	T	C	T	C	-0.33	0.0763413	0.07397	0.0743457	FALSE	FALSE	FALSE	ebi-a-GCST90025979	19	19329924	0.00397618	437724	6.90081e-86	Alanine aminotransferase levels || id:ebi-a-GCST90025979	Alanine aminotransferase levels	Alanine aminotransferase levels || ||	TRUE	igd	NCAN	CSPG3	3.22827e-94	chr19	19219115	0.0160517	15573_110	6.45654e-94	TRUE	inferred	4Y7ON9	2	1	TRUE	-0.231337	0.0164864	196.898	9.92727e-45	3.7128e-42
rs2229259	T	C	T	C	0.45	-0.001393	0.08774	0.101125	FALSE	FALSE	FALSE	ebi-a-GCST90025979	19	39307103	0.00349536	437724	0.5	Alanine aminotransferase levels || id:ebi-a-GCST90025979	Alanine aminotransferase levels	Alanine aminotransferase levels || ||	TRUE	igd	ECH1	ECH1	1.61797e-231	chr19	38816463	0.0138607	12662_82	3.23594e-231	TRUE	inferred	wIP7jq	2	1	TRUE	-0.00309556	0.00776805	0.158801	0.690263	0.894793
rs2229437	G	T	G	T	0.22	-0.00266554	0.16215	0.17522	FALSE	FALSE	FALSE	ebi-a-GCST90025979	11	82564294	0.00274104	437724	0.36	Alanine aminotransferase levels || id:ebi-a-GCST90025979	Alanine aminotransferase levels	Alanine aminotransferase levels || ||	TRUE	igd	PRCP	Prolylcarboxypeptidase	3.38041e-83	chr11	82853252	0.011406	5722_78	6.76083e-83	TRUE	inferred	3w9l5R	2	1	TRUE	-0.0121161	0.0124751	0.943272	0.331438	0.710784
rs2229475	T	C	T	C	0.51	-0.00349433	0.06056	0.0594894	FALSE	FALSE	FALSE	ebi-a-GCST90025979	1	22181895	0.00443697	437724	0.35	Alanine aminotransferase levels || id:ebi-a-GCST90025979	Alanine aminotransferase levels	Alanine aminotransferase levels || ||	TRUE	igd	HSPG2	Perlecan	1.14543e-191	chr1	21855402	0.0172836	15626_223	2.29087e-191	TRUE	inferred	1zQS7H	2	1	TRUE	-0.00685163	0.00870304	0.619791	0.431125	0.782646
rs2230199	C	G	C	G	0.1	0.00610319	0.2387	0.217235	FALSE	TRUE	FALSE	ebi-a-GCST90025979	19	6718387	0.00254553	437724	0.00629999	Alanine aminotransferase levels || id:ebi-a-GCST90025979	Alanine aminotransferase levels	Alanine aminotransferase levels || ||	TRUE	igd	C3	C3d	1.81539e-28	chr19	6718376	0.0090871	5803_24	3.63078e-28	TRUE	inferred	CoXGSL	2	1	TRUE	0.0610319	0.0260525	5.48803	0.0191471	0.193541
rs2230641	G	A	G	A	-0.1	0.00443353	0.20218	0.202631	FALSE	FALSE	FALSE	ebi-a-GCST90025979	5	86695274	0.0025711	437724	0.0460002	Alanine aminotransferase levels || id:ebi-a-GCST90025979	Alanine aminotransferase levels	Alanine aminotransferase levels || ||	TRUE	igd	CCNH	Cyclin H	6.90192e-23	chr5	87399457	0.0102256	9848_22	1.38038e-22	TRUE	inferred	xl5Yer	2	1	TRUE	-0.0443353	0.0261076	2.88379	0.089475	0.376956
rs2233859	A	C	A	C	0.14	0.00195618	0.46752	0.427136	FALSE	FALSE	FALSE	ebi-a-GCST90025979	14	21359808	0.00210759	437724	0.44	Alanine aminotransferase levels || id:ebi-a-GCST90025979	Alanine aminotransferase levels	Alanine aminotransferase levels || ||	TRUE	igd	RNASE2	RNase 2	8.689e-75	chr14	20891649	0.00766723	8394_56	1.7378e-74	TRUE	inferred	rYBgWe	2	1	TRUE	0.0139727	0.0150737	0.85926	0.353946	0.731358
rs2236264	T	C	T	C	-0.16	-0.00112809	0.15307	0.173192	FALSE	FALSE	FALSE	ebi-a-GCST90025979	14	93199080	0.00272445	437724	0.709999	Alanine aminotransferase levels || id:ebi-a-GCST90025979	Alanine aminotransferase levels	Alanine aminotransferase levels || ||	TRUE	igd	LGMN	LGMN	5.61009e-44	chr14	92732735	0.0115448	3622_33	1.12202e-43	TRUE	inferred	Uulzhw	2	1	TRUE	0.00705056	0.0170354	0.171294	0.678964	0.893361
rs2241883	C	T	C	T	-0.11	-0.0174396	0.32536	0.307121	FALSE	FALSE	FALSE	ebi-a-GCST90025979	2	88424066	0.00224018	437724	3.80014e-15	Alanine aminotransferase levels || id:ebi-a-GCST90025979	Alanine aminotransferase levels	Alanine aminotransferase levels || ||	TRUE	igd	FABP1	FABPL	2.0369e-37	chr2	88124547	0.0086416	11516_7	4.0738e-37	TRUE	inferred	7SnPeH	2	1	TRUE	0.158542	0.023872	44.1073	3.10867e-11	3.87548e-09
rs2250889	C	G	C	G	0.17	-0.00107146	0.95342	0.946481	FALSE	TRUE	FALSE	ebi-a-GCST90025979	20	44642406	0.00512822	437724	0.95	Alanine aminotransferase levels || id:ebi-a-GCST90025979	Alanine aminotransferase levels	Alanine aminotransferase levels || ||	TRUE	igd	MMP9	MMP-9	5.3576e-17	chr20	46013767	0.0204904	2579_17	1.07152e-16	TRUE	inferred	reVaFz	2	1	TRUE	-0.00630271	0.0301756	0.0436258	0.834551	0.934192
rs225656	A	C	A	C	-0.05	-0.00206604	0.47379	0.460167	FALSE	FALSE	FALSE	ebi-a-GCST90025979	6	142487469	0.00207342	437724	0.2	Alanine aminotransferase levels || id:ebi-a-GCST90025979	Alanine aminotransferase levels	Alanine aminotransferase levels || ||	TRUE	igd	VTA1	DRG-1	4e-10	chr6	142166332	0.00811602	4209_60	7e-10	TRUE	inferred	RBjRnn	2	1	TRUE	0.0413208	0.0420073	0.967581	0.325284	0.710784
rs2261033	G	A	G	A	-0.12	-0.00452725	0.45141	0.425212	FALSE	FALSE	FALSE	ebi-a-GCST90025979	6	31603591	0.00320277	437724	0.2	Alanine aminotransferase levels || id:ebi-a-GCST90025979	Alanine aminotransferase levels	Alanine aminotransferase levels || ||	TRUE	igd	AIF1	AIF1	1.94523e-55	chr6	31635814	0.00767266	2849_49	3.89045e-55	TRUE	inferred	0o3H7A	2	1	TRUE	0.0377271	0.0267985	1.98191	0.159189	0.503206
rs2273185	A	C	A	C	-0.24	0.00272902	0.3681	0.321106	FALSE	FALSE	FALSE	ebi-a-GCST90025979	14	92460098	0.00222776	437724	0.38	Alanine aminotransferase levels || id:ebi-a-GCST90025979	Alanine aminotransferase levels	Alanine aminotransferase levels || ||	TRUE	igd	ATXN3	ATX3	1.65566e-192	chr14	91993754	0.00811547	16825_20	3.31131e-192	TRUE	inferred	L2LkPc	2	1	TRUE	-0.0113709	0.00929029	1.49807	0.220969	0.590302
rs2276862	G	C	G	C	-0.29	-0.00157835	0.17419	0.170322	FALSE	TRUE	FALSE	ebi-a-GCST90025979	3	45187785	0.00273558	437724	0.36	Alanine aminotransferase levels || id:ebi-a-GCST90025979	Alanine aminotransferase levels	Alanine aminotransferase levels || ||	TRUE	igd	CDCP1	CDCP1	2.23342e-166	chr3	45146293	0.0105585	16818_200	4.46684e-166	TRUE	inferred	Ejffkb	2	1	TRUE	0.00544259	0.00943512	0.332749	0.564045	0.843883
rs2277148	C	G	C	G	-0.15	0.00569581	0.7815	0.778918	FALSE	TRUE	FALSE	ebi-a-GCST90025979	9	80912115	0.00250974	437724	0.00949992	Alanine aminotransferase levels || id:ebi-a-GCST90025979	Alanine aminotransferase levels	Alanine aminotransferase levels || ||	TRUE	igd	PSAT1	SERC	1.04465e-52	chr9	78297199	0.00984612	18342_2	2.0893e-52	TRUE	inferred	W5KeCR	2	1	TRUE	-0.0379721	0.0169162	5.03873	0.0247867	0.220719
rs2277382	T	C	T	C	0.32	0.00435088	0.09029	0.0790094	FALSE	FALSE	FALSE	ebi-a-GCST90025979	12	52306221	0.00382645	437724	0.26	Alanine aminotransferase levels || id:ebi-a-GCST90025979	Alanine aminotransferase levels	Alanine aminotransferase levels || ||	TRUE	igd	ACVRL1	ALK-1	2.28544e-115	chr12	51912437	0.014035	16318_12	4.57088e-115	TRUE	inferred	8DbWc5	2	1	TRUE	0.0135965	0.0119725	1.28968	0.256106	0.638558
rs2277989	G	A	G	A	-0.27	-0.0023594	0.44988	0.48495	FALSE	FALSE	FALSE	ebi-a-GCST90025979	19	7761812	0.00207017	437724	0.21	Alanine aminotransferase levels || id:ebi-a-GCST90025979	Alanine aminotransferase levels	Alanine aminotransferase levels || ||	TRUE	igd	FCER2	CD23	5.74077e-219	chr19	7696926	0.00855402	3291_30	1.14815e-218	TRUE	inferred	cXCuN7	2	1	TRUE	0.00873852	0.00767229	1.29725	0.254715	0.638558
rs2278428	A	C	A	C	-0.44	0.0066486	0.89967	0.901022	FALSE	FALSE	FALSE	ebi-a-GCST90025979	19	55418054	0.00399719	437724	0.1	Alanine aminotransferase levels || id:ebi-a-GCST90025979	Alanine aminotransferase levels	Alanine aminotransferase levels || ||	TRUE	igd	NCR1	NKp46	3.15479e-248	chr19	54906696	0.0130839	8360_169	6.30957e-248	TRUE	inferred	GnC91i	2	1	TRUE	-0.0151105	0.00909563	2.75988	0.0966557	0.388072
rs2283824	A	G	A	G	0.15	-0.00175745	0.35117	0.422556	FALSE	FALSE	FALSE	ebi-a-GCST90025979	22	26924456	0.00208113	437724	0.37	Alanine aminotransferase levels || id:ebi-a-GCST90025979	Alanine aminotransferase levels	Alanine aminotransferase levels || ||	TRUE	igd	TPST2	TPST2	5.3576e-68	chr22	26528490	0.00862812	8024_64	1.07152e-67	TRUE	inferred	q4Gwuo	2	1	TRUE	-0.0117163	0.0138906	0.711449	0.398963	0.765873
rs2288158	G	T	G	T	0.33	-0.00244725	0.13012	0.136596	FALSE	FALSE	FALSE	ebi-a-GCST90025979	11	113133676	0.00301499	437724	0.64	Alanine aminotransferase levels || id:ebi-a-GCST90025979	Alanine aminotransferase levels	Alanine aminotransferase levels || ||	TRUE	igd	NCAM1	NCAM-120	1.34577e-149	chr11	113262954	0.0126809	4498_62	2.69153e-149	TRUE	inferred	ZSaB7T	2	1	TRUE	-0.00741591	0.00914078	0.658207	0.417194	0.774662
rs228953	A	G	A	G	0.1	-0.00105907	0.47515	0.437173	FALSE	FALSE	FALSE	ebi-a-GCST90025979	22	37531436	0.00209542	437724	0.73	Alanine aminotransferase levels || id:ebi-a-GCST90025979	Alanine aminotransferase levels	Alanine aminotransferase levels || ||	TRUE	igd	IL2RB	IL-2 sRb	2.28544e-32	chr22	37135396	0.00848414	9343_16	4.57088e-32	TRUE	inferred	o1Oe3G	2	1	TRUE	-0.0105907	0.0209735	0.254982	0.613589	0.872578
rs2291671	A	G	A	G	0.24	0.00358465	0.24902	0.234512	FALSE	FALSE	FALSE	ebi-a-GCST90025979	3	148558447	0.00244058	437724	0.18	Alanine aminotransferase levels || id:ebi-a-GCST90025979	Alanine aminotransferase levels	Alanine aminotransferase levels || ||	TRUE	igd	CPB1	Carboxypeptidase B1	5.74077e-133	chr3	148840660	0.00979182	15375_49	1.14815e-132	TRUE	inferred	CWhoND	2	1	TRUE	0.014936	0.0101873	2.14957	0.14261	0.484875
rs2292260	A	G	A	G	-0.26	0.000181228	0.07367	0.0927383	FALSE	FALSE	FALSE	ebi-a-GCST90025979	5	131606936	0.0035538	437724	0.81	Alanine aminotransferase levels || id:ebi-a-GCST90025979	Alanine aminotransferase levels	Alanine aminotransferase levels || ||	TRUE	igd	PDLIM4	PDLI4	2.62404e-66	chr5	132271243	0.0151511	12387_7	5.24807e-66	TRUE	inferred	sxb80d	2	1	TRUE	-0.000697031	0.0136685	0.00260052	0.959329	0.9874
rs2302524	C	T	C	T	-0.24	0.00117088	0.17537	0.167076	FALSE	FALSE	FALSE	ebi-a-GCST90025979	19	44156472	0.00280852	437724	0.57	Alanine aminotransferase levels || id:ebi-a-GCST90025979	Alanine aminotransferase levels	Alanine aminotransferase levels || ||	TRUE	igd	PLAUR	suPAR	1.65566e-113	chr19	43652320	0.0106139	2652_15	3.31131e-113	TRUE	inferred	xEeiEb	2	1	TRUE	-0.00487867	0.0117042	0.173749	0.676801	0.893361
rs2303147	C	T	C	T	0.18	-0.00148342	0.83835	0.839029	FALSE	FALSE	FALSE	ebi-a-GCST90025979	19	49143025	0.00307977	437724	0.630001	Alanine aminotransferase levels || id:ebi-a-GCST90025979	Alanine aminotransferase levels	Alanine aminotransferase levels || ||	TRUE	igd	CA11	CAH11	3.97164e-65	chr19	48639768	0.010587	8859_51	7.94328e-65	TRUE	inferred	QsRs4A	2	1	TRUE	-0.00824122	0.0171167	0.231816	0.630181	0.888241
rs2304456	G	T	G	T	0.34	0.00759814	0.12203	0.109748	FALSE	FALSE	FALSE	ebi-a-GCST90025979	3	186445052	0.00330455	437724	0.0179999	Alanine aminotransferase levels || id:ebi-a-GCST90025979	Alanine aminotransferase levels	Alanine aminotransferase levels || ||	TRUE	igd	KNG1	Kininogen, HMW	1.09388e-168	chr3	186727263	0.0122927	7784_1	2.18776e-168	TRUE	inferred	9UgnaT	2	1	TRUE	0.0223475	0.00975279	5.25048	0.0219407	0.210406
rs2308957	T	C	T	C	-0.29	-0.00815662	0.00832	0.00629639	FALSE	FALSE	FALSE	ebi-a-GCST90025979	5	34911884	0.0132302	437724	0.75	Alanine aminotransferase levels || id:ebi-a-GCST90025979	Alanine aminotransferase levels	Alanine aminotransferase levels || ||	TRUE	igd	RAD1	RAD1	0	chr5	34911779	0.0435713	12670_15	0	TRUE	inferred	c2JN9i	2	1	TRUE	0.0281263	0.0458167	0.376858	0.53929	0.829606
rs2370794	G	A	G	A	0.23	-0.00130151	0.32715	0.332369	FALSE	FALSE	FALSE	ebi-a-GCST90025979	11	122714782	0.00217838	437724	0.49	Alanine aminotransferase levels || id:ebi-a-GCST90025979	Alanine aminotransferase levels	Alanine aminotransferase levels || ||	TRUE	igd	CRTAM	CRTAM	7.2272e-152	chr11	122844074	0.00877086	7968_15	1.44544e-151	TRUE	inferred	3ZeWAY	2	1	TRUE	-0.00565874	0.00947368	0.356782	0.550299	0.831466
rs25683	G	A	G	A	0.27	0.00340964	0.57004	0.57065	FALSE	FALSE	FALSE	ebi-a-GCST90025979	6	160196343	0.00210015	437724	0.0350002	Alanine aminotransferase levels || id:ebi-a-GCST90025979	Alanine aminotransferase levels	Alanine aminotransferase levels || ||	TRUE	igd	ACAT2	THIC	4.06415e-236	chr6	159775311	0.00823417	17341_89	8.12831e-236	TRUE	inferred	AAqacl	2	1	TRUE	0.0126283	0.00778786	2.62938	0.104903	0.392336
rs2789422	A	G	A	G	-0.09	-0.00029065	0.39624	0.419583	FALSE	FALSE	FALSE	ebi-a-GCST90025979	1	159892088	0.00207492	437724	0.780001	Alanine aminotransferase levels || id:ebi-a-GCST90025979	Alanine aminotransferase levels	Alanine aminotransferase levels || ||	TRUE	igd	TAGLN2	Transgelin-2	1.09388e-29	chr1	159922298	0.00799643	9201_13	2.18776e-29	TRUE	inferred	ytFVNU	2	1	TRUE	0.00322944	0.0230565	0.0196187	0.888607	0.95775
rs2789422	A	G	A	G	-0.09	-0.00029065	0.39624	0.419583	FALSE	FALSE	FALSE	ebi-a-GCST90025979	1	159892088	0.00207492	437724	0.780001	Alanine aminotransferase levels || id:ebi-a-GCST90025979	Alanine aminotransferase levels	Alanine aminotransferase levels || ||	TRUE	igd	TAGLN2	Transgelin-2	1.11936e-29	chr1	159922298	0.00799787	11636_33	2.23872e-29	TRUE	inferred	tgptPW	2	1	TRUE	0.00322944	0.0230565	0.0196187	0.888607	0.95775
rs28385609	T	C	T	C	-0.3	-0.000717872	0.17027	0.135224	FALSE	FALSE	FALSE	ebi-a-GCST90025979	6	123122464	0.00304018	437724	0.87	Alanine aminotransferase levels || id:ebi-a-GCST90025979	Alanine aminotransferase levels	Alanine aminotransferase levels || ||	TRUE	igd	SMPDL3A	ASM3A	2.08435e-174	chr6	122801319	0.0106646	4771_10	4.16869e-174	TRUE	inferred	CZYySW	2	1	TRUE	0.00239291	0.0101343	0.0557526	0.81334	0.930704
rs28549760	C	A	C	A	-0.21	0.000683216	0.09469	0.131874	FALSE	FALSE	FALSE	ebi-a-GCST90025979	4	75719517	0.00305075	437724	0.59	Alanine aminotransferase levels || id:ebi-a-GCST90025979	Alanine aminotransferase levels	Alanine aminotransferase levels || ||	TRUE	igd	BTC	BTC	9.31044e-53	chr4	74794307	0.0137778	13088_397	1.86209e-52	TRUE	inferred	Z3ZmUG	2	1	TRUE	-0.00325341	0.0145289	0.0501429	0.822815	0.930704
rs288326	A	G	A	G	0.54	0.00230487	0.08446	0.118997	FALSE	FALSE	FALSE	ebi-a-GCST90025979	2	183703336	0.00318051	437724	0.39	Alanine aminotransferase levels || id:ebi-a-GCST90025979	Alanine aminotransferase levels	Alanine aminotransferase levels || ||	TRUE	igd	FRZB	sFRP-3	1.94523e-281	chr2	182838608	0.0150715	13740_51	3.89045e-281	TRUE	inferred	bDLfpJ	2	1	TRUE	0.00426828	0.00589104	0.524955	0.468736	0.798671
rs28936415	A	G	A	G	-1	-0.0146442	0.00581	0.00593869	FALSE	FALSE	FALSE	ebi-a-GCST90025979	16	8905010	0.0136027	437724	0.29	Alanine aminotransferase levels || id:ebi-a-GCST90025979	Alanine aminotransferase levels	Alanine aminotransferase levels || ||	TRUE	igd	PMM2	Phosphomannomutase 2	5.11646e-76	chr16	8811153	0.0543079	17794_6	1.02329e-75	TRUE	inferred	fLFds9	2	1	TRUE	0.0146442	0.0136259	1.15505	0.282495	0.666679
rs28999668	GGTCCGCTG	GTGGTCCGC	G	NA	0.31	0.00326657	0.06303	0.0495365	FALSE	FALSE	FALSE	ebi-a-GCST90025979	8	103251180	0.00499764	437724	0.51	Alanine aminotransferase levels || id:ebi-a-GCST90025979	Alanine aminotransferase levels	Alanine aminotransferase levels || ||	TRUE	igd	RRM2B	RIR2B	3.0128e-81	chr8	102238962	0.0162691	8925_25	6.0256e-81	FALSE	inferred	kURfe5	2	1	TRUE	0.0105373	0.0161309	0.42672	0.513603	0.820886
rs3009182	T	C	T	C	0.14	-0.000643318	0.77884	0.78804	FALSE	FALSE	FALSE	ebi-a-GCST90025979	1	120378678	0.0025774	437724	0.79	Alanine aminotransferase levels || id:ebi-a-GCST90025979	Alanine aminotransferase levels	Alanine aminotransferase levels || ||	TRUE	igd	REG4	REG4	1.19942e-46	chr1	119836055	0.00979459	11102_22	2.39883e-46	TRUE	inferred	X9OpmO	2	1	TRUE	-0.00459513	0.0184128	0.062281	0.802926	0.929937
rs3014874	A	G	A	G	-0.22	-0.000163795	0.25791	0.266252	FALSE	FALSE	FALSE	ebi-a-GCST90025979	1	153337943	0.00231612	437724	0.96	Alanine aminotransferase levels || id:ebi-a-GCST90025979	Alanine aminotransferase levels	Alanine aminotransferase levels || ||	TRUE	igd	S100A12	S100A12	7.74408e-116	chr1	153365467	0.00962908	5852_6	1.54882e-115	TRUE	inferred	dJWYbf	2	1	TRUE	0.000744523	0.0105279	0.00500121	0.943621	0.9874
rs3136516	A	G	A	G	0.11	-0.001728	0.56207	0.521219	FALSE	FALSE	FALSE	ebi-a-GCST90025979	11	46760756	0.00208149	437724	0.57	Alanine aminotransferase levels || id:ebi-a-GCST90025979	Alanine aminotransferase levels	Alanine aminotransferase levels || ||	TRUE	igd	F2	Thrombin	2.33868e-41	chr11	46739206	0.00819731	4157_2	4.67735e-41	TRUE	inferred	VLB90J	2	1	TRUE	-0.0157091	0.0189588	0.686562	0.407336	0.765873
rs3136516	A	G	A	G	0.1	-0.001728	0.56207	0.521219	FALSE	FALSE	FALSE	ebi-a-GCST90025979	11	46760756	0.00208149	437724	0.57	Alanine aminotransferase levels || id:ebi-a-GCST90025979	Alanine aminotransferase levels	Alanine aminotransferase levels || ||	TRUE	igd	F2	Prothrombin	5.87449e-35	chr11	46739206	0.00814401	5316_54	1.1749e-34	TRUE	inferred	gaRttG	2	1	TRUE	-0.01728	0.0208624	0.686054	0.40751	0.765873
rs34095724	T	C	T	C	-0.19	0.00378764	0.05375	0.0353335	FALSE	FALSE	FALSE	ebi-a-GCST90025979	3	184099050	0.00568937	437724	0.7	Alanine aminotransferase levels || id:ebi-a-GCST90025979	Alanine aminotransferase levels	Alanine aminotransferase levels || ||	TRUE	igd	CHRD	CHRD	3.53973e-27	chr3	184381262	0.0177014	13438_115	7.07946e-27	TRUE	inferred	Nsr3Rq	2	1	TRUE	-0.0199349	0.0300016	0.441511	0.506394	0.820886
rs34114770	A	G	A	G	1.34	0.0225193	0.00446	0.00468433	FALSE	FALSE	FALSE	ebi-a-GCST90025979	12	96181085	0.0154156	437724	0.2	Alanine aminotransferase levels || id:ebi-a-GCST90025979	Alanine aminotransferase levels	Alanine aminotransferase levels || ||	TRUE	igd	NTN4	NET4	1.99054e-105	chr12	95787307	0.0615377	3327_27	3.98107e-105	TRUE	inferred	KWDAyF	2	1	TRUE	0.0168054	0.01153	2.12441	0.144968	0.488452
rs34221241	C	T	C	T	-0.19	0.000211704	0.13509	0.106167	FALSE	FALSE	FALSE	ebi-a-GCST90025979	5	180057293	0.00339135	437724	0.89	Alanine aminotransferase levels || id:ebi-a-GCST90025979	Alanine aminotransferase levels	Alanine aminotransferase levels || ||	TRUE	igd	FLT4	VEGF sR3	1.77407e-58	chr5	180630293	0.0118162	16035_8	3.54813e-58	TRUE	inferred	qJj5iw	2	1	TRUE	-0.00111423	0.0178493	0.00389678	0.950225	0.9874
rs34230945	G	A	G	A	0.17	-0.00720663	0.03431	0.0256355	FALSE	FALSE	FALSE	ebi-a-GCST90025979	17	40996656	0.00654241	437724	0.34	Alanine aminotransferase levels || id:ebi-a-GCST90025979	Alanine aminotransferase levels	Alanine aminotransferase levels || ||	TRUE	igd	AOC2	Amine oxidase	4.25569e-16	chr17	42844639	0.0211269	6434_18	8.51138e-16	TRUE	inferred	y3h5gA	2	1	TRUE	-0.0423919	0.0388437	1.19104	0.27512	0.659583
rs34231037	G	A	G	A	-0.89	0.0051406	0.02292	0.0310544	FALSE	FALSE	FALSE	ebi-a-GCST90025979	4	55972946	0.00614514	437724	0.51	Alanine aminotransferase levels || id:ebi-a-GCST90025979	Alanine aminotransferase levels	Alanine aminotransferase levels || ||	TRUE	igd	KDR	VEGF sR2	1.77407e-236	chr4	55106779	0.0271214	3651_50	3.54813e-236	TRUE	inferred	mKJweG	2	1	TRUE	-0.00577596	0.00690689	0.69933	0.403009	0.765873
rs34239095	G	C	G	C	0.26	-0.000775627	0.28203	0.276983	FALSE	TRUE	FALSE	ebi-a-GCST90025979	15	89455768	0.00235379	437724	0.79	Alanine aminotransferase levels || id:ebi-a-GCST90025979	Alanine aminotransferase levels	Alanine aminotransferase levels || ||	TRUE	igd	MFGE8	MFGM	3.38041e-179	chr15	88912537	0.00911665	4455_89	6.76083e-179	TRUE	inferred	1RONKX	2	1	TRUE	-0.00298318	0.00905364	0.108571	0.741777	0.924361
rs34324219	A	C	A	C	-0.49	-0.00595532	0.10898	0.108009	FALSE	FALSE	FALSE	ebi-a-GCST90025979	11	59623378	0.00335381	437724	0.0619998	Alanine aminotransferase levels || id:ebi-a-GCST90025979	Alanine aminotransferase levels	Alanine aminotransferase levels || ||	TRUE	igd	TCN1	Holo-TC I	1.04465e-298	chr11	59855905	0.0132714	19614_8	2.0893e-298	TRUE	inferred	jPX6FN	2	1	TRUE	0.0121537	0.00685242	3.14579	0.0761231	0.36038
rs34354104	A	G	A	G	-0.5	-0.00309809	0.05894	0.0470519	FALSE	FALSE	FALSE	ebi-a-GCST90025979	14	24707479	0.00500635	437724	0.46	Alanine aminotransferase levels || id:ebi-a-GCST90025979	Alanine aminotransferase levels	Alanine aminotransferase levels || ||	TRUE	igd	GMPR2	GMPR2	1.50998e-185	chr14	24238273	0.0172255	19446_1	3.01995e-185	TRUE	inferred	VaNXj2	2	1	TRUE	0.00619618	0.010015	0.382779	0.53612	0.828548
rs34372645	A	G	A	G	0.25	-0.00232327	0.02775	0.0141126	FALSE	FALSE	FALSE	ebi-a-GCST90025979	2	42281312	0.0087507	437724	0.91	Alanine aminotransferase levels || id:ebi-a-GCST90025979	Alanine aminotransferase levels	Alanine aminotransferase levels || ||	TRUE	igd	PKDCC	PKDCC	4.56005e-24	chr2	42054172	0.0248738	8664_36	9.12011e-24	TRUE	inferred	Wfl0Nl	2	1	TRUE	-0.00929308	0.035015	0.0704386	0.790699	0.929937
rs34599179	C	T	C	T	-1.07	-0.0170316	0.00755	0.0128205	FALSE	FALSE	FALSE	ebi-a-GCST90025979	2	209108301	0.00936201	437724	0.0530005	Alanine aminotransferase levels || id:ebi-a-GCST90025979	Alanine aminotransferase levels	Alanine aminotransferase levels || ||	TRUE	igd	IDH1	IDH	8.29793e-116	chr2	208243577	0.0468385	18338_26	1.65959e-115	TRUE	inferred	Q1sNXg	2	1	TRUE	0.0159174	0.00877724	3.28872	0.0697573	0.341235
rs34712979	A	G	A	G	-0.2	-0.00234879	0.24399	0.254341	FALSE	FALSE	FALSE	ebi-a-GCST90025979	4	106819053	0.00237337	437724	0.47	Alanine aminotransferase levels || id:ebi-a-GCST90025979	Alanine aminotransferase levels	Alanine aminotransferase levels || ||	TRUE	igd	NPNT	Nephronectin	1.02087e-100	chr4	105897896	0.00940182	6342_10	2.04174e-100	TRUE	inferred	8tfsXX	2	1	TRUE	0.0117439	0.0118797	0.977279	0.322872	0.710784
rs34772505	T	C	T	C	0.26	-0.00278721	0.41744	0.426055	FALSE	FALSE	FALSE	ebi-a-GCST90025979	15	64276772	0.00207913	437724	0.29	Alanine aminotransferase levels || id:ebi-a-GCST90025979	Alanine aminotransferase levels	Alanine aminotransferase levels || ||	TRUE	igd	DAPK2	DAPK2	7.56781e-225	chr15	63984573	0.0081276	4355_13	1.51356e-224	TRUE	inferred	w4rUwu	2	1	TRUE	-0.01072	0.00800367	1.79397	0.180444	0.535603
rs34791102	A	G	A	G	0.23	-0.00420407	0.06974	0.0577012	FALSE	FALSE	FALSE	ebi-a-GCST90025979	9	35612978	0.00443651	437724	0.21	Alanine aminotransferase levels || id:ebi-a-GCST90025979	Alanine aminotransferase levels	Alanine aminotransferase levels || ||	TRUE	igd	CD72	CD72	3.0128e-47	chr9	35612981	0.0159839	7009_8	6.0256e-47	TRUE	inferred	UbX9zh	2	1	TRUE	-0.0182786	0.019331	0.894082	0.344373	0.727659
rs34911341	T	C	T	C	-0.46	0.00747299	0.00821	0.00607602	FALSE	FALSE	FALSE	ebi-a-GCST90025979	3	10331519	0.0136448	437724	0.59	Alanine aminotransferase levels || id:ebi-a-GCST90025979	Alanine aminotransferase levels	Alanine aminotransferase levels || ||	TRUE	igd	GHRL	ghrelin	1.85768e-24	chr3	10289835	0.0453701	8447_11	3.71535e-24	TRUE	inferred	KFgAiV	2	1	TRUE	-0.0162456	0.0297059	0.299081	0.584459	0.850195
rs34949187	A	G	A	G	-0.14	-0.00120767	0.16378	0.183703	FALSE	FALSE	FALSE	ebi-a-GCST90025979	15	89386652	0.00272871	437724	0.81	Alanine aminotransferase levels || id:ebi-a-GCST90025979	Alanine aminotransferase levels	Alanine aminotransferase levels || ||	TRUE	igd	ACAN	Aggrecan	7.39554e-40	chr15	88843421	0.0106378	3280_49	1.47911e-39	TRUE	inferred	XpPPKl	2	1	TRUE	0.00862621	0.0195018	0.195655	0.658251	0.893361
rs35231465	A	G	A	G	-0.68	-0.00526503	0.02267	0.0248185	FALSE	FALSE	FALSE	ebi-a-GCST90025979	11	102584135	0.00671432	437724	0.61	Alanine aminotransferase levels || id:ebi-a-GCST90025979	Alanine aminotransferase levels	Alanine aminotransferase levels || ||	TRUE	igd	MMP8	MMP-8	5.61009e-140	chr11	102713404	0.0270279	9172_69	1.12202e-139	TRUE	inferred	8VB0tV	2	1	TRUE	0.00774269	0.00987879	0.614294	0.433176	0.782646
rs35299026	A	G	A	G	-0.16	-0.0123417	0.0538	0.0463821	FALSE	FALSE	FALSE	ebi-a-GCST90025979	19	49318380	0.00492323	437724	0.00589997	Alanine aminotransferase levels || id:ebi-a-GCST90025979	Alanine aminotransferase levels	Alanine aminotransferase levels || ||	TRUE	igd	HSD17B14	DHB14	1.50998e-19	chr19	48815123	0.0178412	13972_4	3.01995e-19	TRUE	inferred	u4PAGU	2	1	TRUE	0.0771356	0.0319497	5.82875	0.0157663	0.166367
rs35548026	A	G	A	G	-0.39	0.00281906	0.09329	0.087596	FALSE	FALSE	FALSE	ebi-a-GCST90025979	21	47552209	0.00378053	437724	0.53	Alanine aminotransferase levels || id:ebi-a-GCST90025979	Alanine aminotransferase levels	Alanine aminotransferase levels || ||	TRUE	igd	COL6A2	CO6A2	1.22735e-172	chr21	46132295	0.0139359	16753_46	2.45471e-172	TRUE	inferred	Ma8oB0	2	1	TRUE	-0.00722836	0.00969711	0.555642	0.456022	0.798671
rs35560997	C	G	C	G	-0.46	0.0119217	0.01117	0.00747559	FALSE	TRUE	FALSE	ebi-a-GCST90025979	11	34999682	0.0123035	437724	0.24	Alanine aminotransferase levels || id:ebi-a-GCST90025979	Alanine aminotransferase levels	Alanine aminotransferase levels || ||	TRUE	igd	PDHX	ODPX	1.19942e-35	chr11	34978135	0.0370763	18319_7	2.39883e-35	TRUE	inferred	XXn1NA	2	1	TRUE	-0.0259167	0.0268282	0.933207	0.334031	0.710784
rs35687416	T	G	T	G	-0.17	0.0046649	0.06493	0.0497332	FALSE	FALSE	FALSE	ebi-a-GCST90025979	1	47834209	0.00472866	437724	0.33	Alanine aminotransferase levels || id:ebi-a-GCST90025979	Alanine aminotransferase levels	Alanine aminotransferase levels || ||	TRUE	igd	CMPK1	Cytidylate kinase	7.06269e-26	chr1	47368537	0.0162625	18243_9	1.41254e-25	TRUE	inferred	9UGUpg	2	1	TRUE	-0.0274406	0.0279392	0.964623	0.326025	0.710784
rs35748882	T	C	T	C	0.18	-0.000200273	0.02345	0.0187591	FALSE	FALSE	FALSE	ebi-a-GCST90025979	15	41227314	0.0076218	437724	0.9	Alanine aminotransferase levels || id:ebi-a-GCST90025979	Alanine aminotransferase levels	Alanine aminotransferase levels || ||	TRUE	igd	DLL4	DLL4	0	chr15	40935116	0.0260672	3305_6	0	TRUE	inferred	4n6BbM	2	1	TRUE	-0.00111263	0.0423436	0.000690436	0.979037	0.98761
rs35968884	A	G	A	G	2.45	0.0091219	0.00402	0.00442312	FALSE	FALSE	FALSE	ebi-a-GCST90025979	20	30818823	0.0158136	437724	0.7	Alanine aminotransferase levels || id:ebi-a-GCST90025979	Alanine aminotransferase levels	Alanine aminotransferase levels || ||	TRUE	igd	POFUT1	OFUT1	0	chr20	32231020	0.0641038	5634_39	1.34894743284036e-319	TRUE	inferred	aCSES5	2	1	TRUE	0.00372322	0.00645527	0.332667	0.564093	0.843883
rs36043533	G	T	G	T	0.44	0.00319478	0.04142	0.0572002	FALSE	FALSE	FALSE	ebi-a-GCST90025979	1	38079517	0.00443317	437724	0.62	Alanine aminotransferase levels || id:ebi-a-GCST90025979	Alanine aminotransferase levels	Alanine aminotransferase levels || ||	TRUE	igd	RSPO1	RSPO1	7.74408e-103	chr1	37613845	0.0204649	16614_27	1.54882e-102	TRUE	inferred	aE4WcR	2	1	TRUE	0.00726086	0.010081	0.518759	0.471372	0.798671
rs36097961	T	C	T	C	-0.11	-0.00276664	0.09873	0.0784451	FALSE	FALSE	FALSE	ebi-a-GCST90025979	19	6850767	0.0040583	437724	0.37	Alanine aminotransferase levels || id:ebi-a-GCST90025979	Alanine aminotransferase levels	Alanine aminotransferase levels || ||	TRUE	igd	VAV1	VAV	7.06269e-17	chr19	6850756	0.0133113	5275_28	1.41254e-16	TRUE	inferred	aiQ5mV	2	1	TRUE	0.0251513	0.037019	0.461606	0.496874	0.820097
rs368362738	A	G	A	G	1.69	0.0133228	0.00042	0.000321234	FALSE	FALSE	FALSE	ebi-a-GCST90025979	19	4658031	0.0661087	437724	0.61	Alanine aminotransferase levels || id:ebi-a-GCST90025979	Alanine aminotransferase levels	Alanine aminotransferase levels || ||	TRUE	igd	MYDGF	CS010	3.08298e-20	chr19	4658019	0.184874	9248_36	6.16595e-20	TRUE	inferred	KkHMlx	2	2	TRUE	0.00788331	0.0391271	0.0405941	0.840323	0.934192
rs370852798	T	C	T	C	-0.53	-0.0291028	0.00309	0.000255375	FALSE	FALSE	FALSE	ebi-a-GCST90025979	1	236706905	0.0703509	437724	0.57	Alanine aminotransferase levels || id:ebi-a-GCST90025979	Alanine aminotransferase levels	Alanine aminotransferase levels || ||	TRUE	igd	LGALS8	Galectin-8	0	chr1	236543605	0.0688213	4909_68	0	TRUE	inferred	igiAqL	2	1	TRUE	0.0549109	0.132929	0.170639	0.679544	0.893361
rs371886772	T	C	T	C	-1.36	0.0481819	0.00516	9.56386e-05	FALSE	FALSE	FALSE	ebi-a-GCST90025979	16	1818750	0.12086	437724	0.48	Alanine aminotransferase levels || id:ebi-a-GCST90025979	Alanine aminotransferase levels	Alanine aminotransferase levels || ||	TRUE	igd	IGFALS	IGFALS	1.77407e-133	chr16	1768749	0.055379	6605_17	3.54813e-133	TRUE	inferred	RVE7Wk	2	1	TRUE	-0.0354279	0.0888794	0.158887	0.690183	0.894793
rs372000848	A	G	A	G	-1.02	0.0505094	0.00074	6.50253e-05	FALSE	FALSE	FALSE	ebi-a-GCST90025979	11	94203741	0.149558	437724	0.88	Alanine aminotransferase levels || id:ebi-a-GCST90025979	Alanine aminotransferase levels	Alanine aminotransferase levels || ||	TRUE	igd	MRE11A	MRE11	0	chr11	94470575	0.140449	11319_106	0	TRUE	inferred	IBtrSM	2	1	TRUE	-0.049519	0.146784	0.113812	0.735846	0.920422
rs3733897	G	A	G	A	0.47	-0.00492853	0.12569	0.13324	FALSE	FALSE	FALSE	ebi-a-GCST90025979	5	134223593	0.00303449	437724	0.0850002	Alanine aminotransferase levels || id:ebi-a-GCST90025979	Alanine aminotransferase levels	Alanine aminotransferase levels || ||	TRUE	igd	TXNDC15	TXD15	0	chr5	134887903	0.0122239	6366_38	1.97626258336499e-323	TRUE	inferred	R9DP8T	2	1	TRUE	-0.0104862	0.00646212	2.63323	0.104648	0.392336
rs373739034	ACCAGC	C	CCACTCCACATTCAGACCGTCATCCCCAGG	NA	-0.71	-0.0158788	0.03025	0.0424221	FALSE	FALSE	FALSE	ebi-a-GCST90025979	1	55076137	0.00526129	437724	0.0032	Alanine aminotransferase levels || id:ebi-a-GCST90025979	Alanine aminotransferase levels	Alanine aminotransferase levels || ||	TRUE	igd	FAM151A	F151A	2.18258e-184	chr1	54610459	0.024538	7856_51	4.36516e-184	FALSE	inferred	yxWQHq	2	1	TRUE	0.0223645	0.00745047	9.01055	0.00268425	0.0420639
rs3742500	T	G	T	G	0.06	0.000600822	0.25046	0.24819	FALSE	FALSE	FALSE	ebi-a-GCST90025979	14	24611978	0.00238171	437724	0.85	Alanine aminotransferase levels || id:ebi-a-GCST90025979	Alanine aminotransferase levels	Alanine aminotransferase levels || ||	TRUE	igd	PSME1	PSME1	1e-10	chr14	24142769	0.00934865	5918_5	1e-10	TRUE	inferred	r4rPaY	2	1	TRUE	0.0100137	0.0397258	0.0635395	0.800987	0.929937
rs3743846	G	A	G	A	-0.07	0.00274932	0.20389	0.197945	FALSE	FALSE	FALSE	ebi-a-GCST90025979	16	2050346	0.00260277	437724	0.450001	Alanine aminotransferase levels || id:ebi-a-GCST90025979	Alanine aminotransferase levels	Alanine aminotransferase levels || ||	TRUE	igd	GFER	HERV1	0	chr16	2000345	0.0106259	15398_2	0	TRUE	inferred	dL1FIR	2	1	TRUE	-0.039276	0.0376574	1.08781	0.296956	0.68136
rs3745368	A	G	A	G	-0.67	-0.00714558	0.03859	0.0348267	FALSE	FALSE	FALSE	ebi-a-GCST90025979	19	7735297	0.00572108	437724	0.2	Alanine aminotransferase levels || id:ebi-a-GCST90025979	Alanine aminotransferase levels	Alanine aminotransferase levels || ||	TRUE	igd	RETN	resistin	3.30347e-192	chr19	7670411	0.0226736	3046_31	6.60693e-192	TRUE	inferred	9hgeZu	2	1	TRUE	0.010665	0.00854655	1.5572	0.212076	0.583209
rs3745540	G	A	G	A	0.14	0.000333563	0.58149	0.570974	FALSE	FALSE	FALSE	ebi-a-GCST90025979	19	51535130	0.00222257	437724	1	Alanine aminotransferase levels || id:ebi-a-GCST90025979	Alanine aminotransferase levels	Alanine aminotransferase levels || ||	TRUE	igd	KLK12	kallikrein 12	2.08435e-63	chr19	51031874	0.00834913	3199_54	4.16869e-63	TRUE	inferred	SyCD07	2	1	TRUE	0.00238259	0.0158761	0.0225222	0.880706	0.954737
rs374753109	T	C	T	C	-0.77	0.0166178	0.0024	0.00447212	FALSE	FALSE	FALSE	ebi-a-GCST90025979	16	88729106	0.0156428	437724	0.25	Alanine aminotransferase levels || id:ebi-a-GCST90025979	Alanine aminotransferase levels	Alanine aminotransferase levels || ||	TRUE	igd	MVD	ERG19	2.33868e-22	chr16	88662698	0.0797507	18422_41	4.67735e-22	TRUE	inferred	t3C8NC	2	1	TRUE	-0.0215816	0.0204379	1.11504	0.290988	0.671787
rs3762423	C	T	C	T	-0.55	-0.00111467	0.03043	0.0533114	FALSE	FALSE	FALSE	ebi-a-GCST90025979	1	44445667	0.0045649	437724	0.7	Alanine aminotransferase levels || id:ebi-a-GCST90025979	Alanine aminotransferase levels	Alanine aminotransferase levels || ||	TRUE	igd	B4GALT2	B4GT2	8.689e-128	chr1	43979995	0.022898	9595_11	1.7378e-127	TRUE	inferred	cLEbbR	2	1	TRUE	0.00202667	0.00830025	0.0596191	0.807099	0.930704
rs3763131	C	T	C	T	0.18	0.000104263	0.20055	0.194442	FALSE	FALSE	FALSE	ebi-a-GCST90025979	5	179734312	0.00260286	437724	0.81	Alanine aminotransferase levels || id:ebi-a-GCST90025979	Alanine aminotransferase levels	Alanine aminotransferase levels || ||	TRUE	igd	MAPK9	JNK2	5.61009e-76	chr5	180307312	0.00977807	15604_18	1.12202e-75	TRUE	inferred	L0e4pT	2	1	TRUE	0.000579239	0.0144604	0.00160456	0.968048	0.9874
rs377227464	C	T	C	T	-0.64	-0.00910341	0.00385	0.000134562	FALSE	FALSE	FALSE	ebi-a-GCST90025979	6	137527410	0.109602	437724	0.84	Alanine aminotransferase levels || id:ebi-a-GCST90025979	Alanine aminotransferase levels	Alanine aminotransferase levels || ||	TRUE	igd	IFNGR1	IFN-g R1	9.0985e-22	chr6	137206273	0.0672633	5825_49	1.8197e-21	TRUE	inferred	2mv6Y8	2	1	TRUE	0.0142241	0.17126	0.00689824	0.933807	0.9874
rs3786314	G	A	G	A	-0.15	-0.00476753	0.45657	0.457693	FALSE	FALSE	FALSE	ebi-a-GCST90025979	18	32720189	0.00207717	437724	0.00850002	Alanine aminotransferase levels || id:ebi-a-GCST90025979	Alanine aminotransferase levels	Alanine aminotransferase levels || ||	TRUE	igd	MAPRE2	MARE2	6.01132e-74	chr18	35140225	0.00826282	16856_79	1.20226e-73	TRUE	inferred	hWrGNl	2	1	TRUE	0.0317835	0.013958	5.18508	0.0227816	0.212728
rs3814526	G	A	G	A	-0.15	-0.00166224	0.03943	0.0478353	FALSE	FALSE	FALSE	ebi-a-GCST90025979	9	130910687	0.00481696	437724	0.68	Alanine aminotransferase levels || id:ebi-a-GCST90025979	Alanine aminotransferase levels	Alanine aminotransferase levels || ||	TRUE	igd	LCN2	Lipocalin 2	0	chr9	128148408	0.0207523	2836_68	0	TRUE	inferred	F2Y2TS	2	1	TRUE	0.0110816	0.0321496	0.11881	0.730329	0.916587
rs3817552	G	C	G	C	-0.11	-0.00253823	0.1536	0.153973	FALSE	TRUE	FALSE	ebi-a-GCST90025979	12	102045163	0.00291976	437724	0.57	Alanine aminotransferase levels || id:ebi-a-GCST90025979	Alanine aminotransferase levels	Alanine aminotransferase levels || ||	TRUE	igd	MYBPC1	MYPC1	9.97631e-21	chr12	101651385	0.0118757	7648_9	1.99526e-20	TRUE	inferred	83FLPj	2	1	TRUE	0.0230748	0.0266599	0.749133	0.386751	0.761236
rs3818222	A	G	A	G	0.08	-0.00131358	0.5075	0.526622	FALSE	FALSE	FALSE	ebi-a-GCST90025979	20	31812923	0.00209755	437724	0.630001	Alanine aminotransferase levels || id:ebi-a-GCST90025979	Alanine aminotransferase levels	Alanine aminotransferase levels || ||	TRUE	igd	BPIFA2	SPLC2	3.45915e-21	chr20	33225117	0.00853334	16302_11	6.91831e-21	TRUE	inferred	zTMhoz	2	1	TRUE	-0.0164198	0.0262778	0.39044	0.532068	0.826674
rs3825259	G	A	G	A	0.38	-0.00282363	0.09551	0.12079	FALSE	FALSE	FALSE	ebi-a-GCST90025979	12	12496635	0.00315065	437724	0.38	Alanine aminotransferase levels || id:ebi-a-GCST90025979	Alanine aminotransferase levels	Alanine aminotransferase levels || ||	TRUE	igd	MANSC1	MANS1	1.34577e-166	chr12	12343701	0.013826	9557_5	2.69153e-166	TRUE	inferred	ND5yhU	2	1	TRUE	-0.00743061	0.00829559	0.802331	0.370397	0.744777
rs3826616	G	A	G	A	0.18	0.000726532	0.58582	0.574504	FALSE	FALSE	FALSE	ebi-a-GCST90025979	18	61654463	0.00222399	437724	0.89	Alanine aminotransferase levels || id:ebi-a-GCST90025979	Alanine aminotransferase levels	Alanine aminotransferase levels || ||	TRUE	igd	SERPINB8	SPB8	1.17211e-108	chr18	63987229	0.00813983	19130_81	2.34423e-108	TRUE	inferred	011WIg	2	1	TRUE	0.00403629	0.0123568	0.106696	0.743937	0.924361
rs3829126	T	G	T	G	-0.15	-0.025737	0.09779	0.0929179	FALSE	FALSE	FALSE	ebi-a-GCST90025979	10	74714177	0.00354507	437724	5.19996e-13	Alanine aminotransferase levels || id:ebi-a-GCST90025979	Alanine aminotransferase levels	Alanine aminotransferase levels || ||	TRUE	igd	PLA2G12B	sPLA(2)-XIII	6.44125e-28	chr10	72954419	0.0137743	9380_2	1.28825e-27	TRUE	inferred	6qOdE3	2	1	TRUE	0.17158	0.0284043	36.4892	1.53515e-09	1.43536e-07
rs41265162	T	C	T	C	0.21	-0.00096516	0.04463	0.0492387	FALSE	FALSE	FALSE	ebi-a-GCST90025979	1	153520138	0.00475156	437724	0.99	Alanine aminotransferase levels || id:ebi-a-GCST90025979	Alanine aminotransferase levels	Alanine aminotransferase levels || ||	TRUE	igd	S100A4	S100A4	1.77407e-27	chr1	153547662	0.0194495	14116_129	3.54813e-27	TRUE	inferred	R1PlIG	2	1	TRUE	-0.004596	0.0226305	0.0412451	0.839066	0.934192
rs41278571	T	C	T	C	0.4	-0.0318095	0.02002	0.0100931	FALSE	FALSE	FALSE	ebi-a-GCST90025979	4	177650866	0.0104082	437724	0.00420001	Alanine aminotransferase levels || id:ebi-a-GCST90025979	Alanine aminotransferase levels	Alanine aminotransferase levels || ||	TRUE	igd	VEGFC	VEGF-C	6.01132e-46	chr4	176729712	0.0282069	3132_1	1.20226e-45	TRUE	inferred	C21a7o	2	1	TRUE	-0.0795238	0.0266179	8.92576	0.00281176	0.0420639
rs41341748	A	G	A	G	-1.65	-0.020434	0.00574	0.011502	FALSE	FALSE	FALSE	ebi-a-GCST90025979	8	16012594	0.00992744	437724	0.0569994	Alanine aminotransferase levels || id:ebi-a-GCST90025979	Alanine aminotransferase levels	Alanine aminotransferase levels || ||	TRUE	igd	MSR1	Macrophage scavenger receptor	3.0128e-198	chr8	16155085	0.0549703	15533_97	6.0256e-198	TRUE	inferred	3YTTjz	2	1	TRUE	0.0123842	0.00603076	4.21691	0.0400229	0.262606
rs4149584	T	C	T	C	-0.43	-0.000513624	0.02047	0.0168408	FALSE	FALSE	FALSE	ebi-a-GCST90025979	12	6442643	0.00861291	437724	0.98	Alanine aminotransferase levels || id:ebi-a-GCST90025979	Alanine aminotransferase levels	Alanine aminotransferase levels || ||	TRUE	igd	TNFRSF1A	TNF sR-I	7.39554e-49	chr12	6333477	0.0293643	2654_19	1.47911e-48	TRUE	inferred	4aRlTF	2	1	TRUE	0.00119447	0.0200302	0.00355618	0.952447	0.9874
rs4220	A	G	A	G	0.18	-0.00186542	0.15374	0.169429	FALSE	FALSE	FALSE	ebi-a-GCST90025979	4	155491759	0.00274865	437724	0.54	Alanine aminotransferase levels || id:ebi-a-GCST90025979	Alanine aminotransferase levels	Alanine aminotransferase levels || ||	TRUE	igd	FGG	Fibrinogen g-chain dimer	1.44202e-54	chr4	154570607	0.011604	4989_7	2.88403e-54	TRUE	inferred	Gh1k89	2	1	TRUE	-0.0103634	0.0152849	0.45971	0.49776	0.820097
rs4252129	T	C	T	C	-1.11	0.0172046	0.00785	0.0165095	FALSE	FALSE	FALSE	ebi-a-GCST90025979	6	161152905	0.00810659	437724	0.051	Alanine aminotransferase levels || id:ebi-a-GCST90025979	Alanine aminotransferase levels	Alanine aminotransferase levels || ||	TRUE	igd	PLG	Plasminogen	3.97164e-136	chr6	160731873	0.0447493	4151_6	7.94328e-136	TRUE	inferred	RXh0wM	2	1	TRUE	-0.0154996	0.00732992	4.47142	0.0344664	0.259467
rs429774	C	T	C	T	-0.08	0.0129896	0.30493	0.310744	FALSE	FALSE	FALSE	ebi-a-GCST90025979	19	18186752	0.00224792	437724	5.99998e-10	Alanine aminotransferase levels || id:ebi-a-GCST90025979	Alanine aminotransferase levels	Alanine aminotransferase levels || ||	TRUE	igd	IL12RB1	IL-12 Rb1	1.73368e-20	chr19	18075942	0.00869242	2632_5	3.46737e-20	TRUE	inferred	p6SwhU	2	1	TRUE	-0.16237	0.0331784	23.9497	9.88843e-07	5.28324e-05
rs4384764	A	G	A	G	0.22	-0.00290162	0.28728	0.267758	FALSE	FALSE	FALSE	ebi-a-GCST90025979	2	37590284	0.00231549	437724	0.21	Alanine aminotransferase levels || id:ebi-a-GCST90025979	Alanine aminotransferase levels	Alanine aminotransferase levels || ||	TRUE	igd	QPCT	Glutaminyl cyclase	1.58114e-127	chr2	37363141	0.00916871	7849_3	3.16228e-127	TRUE	inferred	IHWxvR	2	1	TRUE	-0.0131892	0.0105393	1.56607	0.210778	0.583209
rs4501820	T	C	T	C	0.07	0.00903576	0.20457	0.0440861	FALSE	FALSE	FALSE	ebi-a-GCST90025979	1	168511321	0.00532189	437724	0.16	Alanine aminotransferase levels || id:ebi-a-GCST90025979	Alanine aminotransferase levels	Alanine aminotransferase levels || ||	TRUE	igd	XCL2	lymphotactin beta	0	chr1	168542083	0.00922084	15617_8	0	TRUE	inferred	6pASVh	2	1	TRUE	0.129082	0.0779052	2.74536	0.0975368	0.388072
rs45462798	A	T	A	T	-0.13	-0.0043509	0.03592	0.0409584	FALSE	TRUE	FALSE	ebi-a-GCST90025979	10	17495619	0.00518713	437724	0.37	Alanine aminotransferase levels || id:ebi-a-GCST90025979	Alanine aminotransferase levels	Alanine aminotransferase levels || ||	TRUE	igd	ST8SIA6	SIA8F	7e-10	chr10	17453620	0.0214339	6930_95	1.3e-09	TRUE	inferred	e4EIlD	2	1	TRUE	0.0334685	0.0402808	0.690361	0.406042	0.765873
rs4619875	T	C	T	C	0.22	-0.00546785	0.37238	0.402401	FALSE	FALSE	FALSE	ebi-a-GCST90025979	4	153701130	0.00209488	437724	0.00629999	Alanine aminotransferase levels || id:ebi-a-GCST90025979	Alanine aminotransferase levels	Alanine aminotransferase levels || ||	TRUE	igd	ARFIP1	ARFP1	4.25569e-154	chr4	152779978	0.00832765	13488_3	8.51138e-154	TRUE	inferred	81a24w	2	1	TRUE	-0.0248539	0.00956854	6.74677	0.00939174	0.109766
rs4672	A	G	A	G	-0.08	0.00252835	0.0878	0.0833723	FALSE	FALSE	FALSE	ebi-a-GCST90025979	11	64009879	0.00373329	437724	0.58	Alanine aminotransferase levels || id:ebi-a-GCST90025979	Alanine aminotransferase levels	Alanine aminotransferase levels || ||	TRUE	igd	FKBP2	FKBP2	7e-10	chr11	64242407	0.0131982	9339_204	1.3e-09	TRUE	inferred	YCETDT	2	1	TRUE	-0.0316044	0.0469565	0.453005	0.500911	0.820886
rs4699179	A	G	A	G	0.1	-0.00110683	0.26466	0.246052	FALSE	FALSE	FALSE	ebi-a-GCST90025979	4	106395181	0.00239445	437724	0.58	Alanine aminotransferase levels || id:ebi-a-GCST90025979	Alanine aminotransferase levels	Alanine aminotransferase levels || ||	TRUE	igd	PPA2	PPase 2	1.73368e-31	chr4	105474024	0.00860973	18307_71	3.46737e-31	TRUE	inferred	y6mV1O	2	1	TRUE	-0.0110683	0.0239635	0.213335	0.644166	0.893361
rs4760682	A	C	A	C	-0.2	-0.000631134	0.80686	0.807554	FALSE	FALSE	FALSE	ebi-a-GCST90025979	12	48512285	0.00263472	437724	1	Alanine aminotransferase levels || id:ebi-a-GCST90025979	Alanine aminotransferase levels	Alanine aminotransferase levels || ||	TRUE	igd	PFKM	K6PF	3.15479e-90	chr12	48118502	0.0099464	17384_110	6.30957e-90	TRUE	inferred	dFt5Bs	2	1	TRUE	0.00315567	0.0131745	0.0573737	0.810696	0.930704
rs4789763	G	A	G	A	0.18	9.33453e-05	0.48038	0.498706	FALSE	FALSE	FALSE	ebi-a-GCST90025979	17	80289284	0.00205755	437724	0.88	Alanine aminotransferase levels || id:ebi-a-GCST90025979	Alanine aminotransferase levels	Alanine aminotransferase levels || ||	TRUE	igd	SECTM1	SECTM1	5.11646e-115	chr17	82331408	0.00790693	13093_6	1.02329e-114	TRUE	inferred	etZ9bJ	2	1	TRUE	0.000518585	0.0114309	0.00205818	0.963815	0.9874
rs486055	T	C	T	C	-0.38	-0.00460633	0.16549	0.162662	FALSE	FALSE	FALSE	ebi-a-GCST90025979	11	102650424	0.00280523	437724	0.061	Alanine aminotransferase levels || id:ebi-a-GCST90025979	Alanine aminotransferase levels	Alanine aminotransferase levels || ||	TRUE	igd	MMP10	MMP-10	3.15479e-254	chr11	102779693	0.0111643	8479_4	6.30957e-254	TRUE	inferred	qoV5nL	2	1	TRUE	0.0121219	0.00739077	2.69007	0.100975	0.392336
rs4873	G	C	G	C	-0.08	0.00111001	0.28903	0.276902	FALSE	TRUE	FALSE	ebi-a-GCST90025979	5	89703641	0.00231274	437724	0.46	Alanine aminotransferase levels || id:ebi-a-GCST90025979	Alanine aminotransferase levels	Alanine aminotransferase levels || ||	TRUE	igd	CETN3	CETN3	1.06898e-19	chr5	90407824	0.00888301	17410_5	2.13796e-19	TRUE	inferred	J0MprC	2	1	TRUE	-0.0138751	0.0289503	0.229704	0.631743	0.888241
rs4938792	C	T	C	T	-0.05	-0.000750752	0.37645	0.391247	FALSE	FALSE	FALSE	ebi-a-GCST90025979	11	111420936	0.00210139	437724	0.84	Alanine aminotransferase levels || id:ebi-a-GCST90025979	Alanine aminotransferase levels	Alanine aminotransferase levels || ||	TRUE	igd	LAYN	Layilin	2e-10	chr11	111550211	0.00795741	2635_61	3e-10	TRUE	inferred	JQWGio	2	1	TRUE	0.015015	0.0420957	0.127227	0.721325	0.916587
rs498045	G	A	G	A	-0.11	-0.00303396	0.55162	0.523979	FALSE	FALSE	FALSE	ebi-a-GCST90025979	11	66362997	0.00205495	437724	0.15	Alanine aminotransferase levels || id:ebi-a-GCST90025979	Alanine aminotransferase levels	Alanine aminotransferase levels || ||	TRUE	igd	CCS	CCS	4.15882e-45	chr11	66595526	0.00783221	13068_139	8.31764e-45	TRUE	inferred	EVWTov	2	1	TRUE	0.0275815	0.0187843	2.15598	0.142016	0.484875
rs5030062	C	A	C	A	0.24	-0.00127205	0.35548	0.371907	FALSE	FALSE	FALSE	ebi-a-GCST90025979	3	186454180	0.00212364	437724	0.5	Alanine aminotransferase levels || id:ebi-a-GCST90025979	Alanine aminotransferase levels	Alanine aminotransferase levels || ||	TRUE	igd	KNG1	Kininostatin	3.79289e-178	chr3	186736391	0.00844046	19631_13	7.58578e-178	TRUE	inferred	u1PaIs	2	1	TRUE	-0.00530021	0.00885046	0.358636	0.549265	0.831466
rs504683	G	A	G	A	0.08	-0.00162544	0.30388	0.299483	FALSE	FALSE	FALSE	ebi-a-GCST90025979	11	75051233	0.00224041	437724	0.4	Alanine aminotransferase levels || id:ebi-a-GCST90025979	Alanine aminotransferase levels	Alanine aminotransferase levels || ||	TRUE	igd	ARRB1	ARRB1	4.88619e-20	chr11	75340189	0.00879947	12643_4	9.77237e-20	TRUE	inferred	nfRfD1	2	1	TRUE	-0.020318	0.0280942	0.523034	0.46955	0.798671
rs507506	G	A	G	A	0.05	-0.00955665	0.55807	0.584409	FALSE	FALSE	FALSE	ebi-a-GCST90025979	17	7118322	0.00208274	437724	1.6e-06	Alanine aminotransferase levels || id:ebi-a-GCST90025979	Alanine aminotransferase levels	Alanine aminotransferase levels || ||	TRUE	igd	ACADVL	ACADV	6e-10	chr17	7215003	0.00821379	19262_219	1.1e-09	TRUE	inferred	3FnnPb	2	1	TRUE	-0.191133	0.0521631	13.4259	0.00024817	0.00713967
rs548656990	A	G	A	G	-1.69	-0.0449414	0.0031	0.000355162	FALSE	FALSE	FALSE	ebi-a-GCST90025979	19	14508557	0.0674279	437724	0.6	Alanine aminotransferase levels || id:ebi-a-GCST90025979	Alanine aminotransferase levels	Alanine aminotransferase levels || ||	TRUE	igd	CD97	CD97	8.10905e-133	chr19	14397745	0.0689903	18881_7	1.62181e-132	TRUE	inferred	6T4VdW	2	1	TRUE	0.0265925	0.0399129	0.443908	0.505242	0.820886
rs55771110	A	G	A	G	0.11	0.00868516	0.14938	0.158937	FALSE	FALSE	FALSE	ebi-a-GCST90025979	3	47346717	0.00280559	437724	0.00230001	Alanine aminotransferase levels || id:ebi-a-GCST90025979	Alanine aminotransferase levels	Alanine aminotransferase levels || ||	TRUE	igd	CAMP	LL-37	6.59128e-22	chr3	47305227	0.0115204	15481_45	1.31826e-21	TRUE	inferred	IgOsYz	2	1	TRUE	0.078956	0.0268123	8.67163	0.00323202	0.0447694
rs55861089	G	A	G	A	-0.33	0.00368497	0.11351	0.104313	FALSE	FALSE	FALSE	ebi-a-GCST90025979	11	1783757	0.00336061	437724	0.3	Alanine aminotransferase levels || id:ebi-a-GCST90025979	Alanine aminotransferase levels	Alanine aminotransferase levels || ||	TRUE	igd	CTSD	Cathepsin D	6.90192e-143	chr11	1762527	0.01298	5508_62	1.38038e-142	TRUE	inferred	8dhzHw	2	1	TRUE	-0.0111666	0.0101931	1.20012	0.273298	0.659441
rs56048668	C	A	C	A	-1.47	0.00852199	0.00226	0.00663663	FALSE	FALSE	FALSE	ebi-a-GCST90025979	5	149460542	0.0130239	437724	0.49	Alanine aminotransferase levels || id:ebi-a-GCST90025979	Alanine aminotransferase levels	Alanine aminotransferase levels || ||	TRUE	igd	CSF1R	M-CSF R	1.04465e-63	chr5	150080979	0.087452	13682_47	2.0893e-63	TRUE	inferred	zcQiQz	2	1	TRUE	-0.00579727	0.00886651	0.427506	0.513215	0.820886
rs568602257	C	G	C	G	2.15	0.0324856	0.0019	0.0019442	FALSE	TRUE	FALSE	ebi-a-GCST90025979	2	74867534	0.0244041	437724	0.0990011	Alanine aminotransferase levels || id:ebi-a-GCST90025979	Alanine aminotransferase levels	Alanine aminotransferase levels || ||	TRUE	igd	MTHFD2	MTDC	1.2852e-116	chr2	74640407	0.0937809	18321_38	2.5704e-116	TRUE	inferred	4s0Zfm	2	1	TRUE	0.0151096	0.0113699	1.76602	0.183876	0.540377
rs573212	G	C	G	C	-0.2	0.00405613	0.88771	0.852721	FALSE	TRUE	FALSE	ebi-a-GCST90025979	9	97349666	0.00294402	437724	0.22	Alanine aminotransferase levels || id:ebi-a-GCST90025979	Alanine aminotransferase levels	Alanine aminotransferase levels || ||	TRUE	igd	FBP2	F16P2	1.90095e-56	chr9	94587384	0.0126684	9867_23	3.80189e-56	TRUE	inferred	umbQk2	2	1	TRUE	-0.0202807	0.014776	1.88385	0.169897	0.525136
rs5848	T	C	T	C	-0.22	-0.0050537	0.25559	0.277126	FALSE	FALSE	FALSE	ebi-a-GCST90025979	17	42430244	0.00233122	437724	0.0449997	Alanine aminotransferase levels || id:ebi-a-GCST90025979	Alanine aminotransferase levels	Alanine aminotransferase levels || ||	TRUE	igd	GRN	GRN	1.02087e-119	chr17	44352876	0.00946869	4992_49	2.04174e-119	TRUE	inferred	LC1EZZ	2	1	TRUE	0.0229714	0.0106425	4.65895	0.0308921	0.245822
rs587603472	T	TAGTC	T	TAGTC	-1.87	0.0569024	0.00356	0.00179052	FALSE	FALSE	FALSE	ebi-a-GCST90025979	1	151020749	0.02923	437724	0.14	Alanine aminotransferase levels || id:ebi-a-GCST90025979	Alanine aminotransferase levels	Alanine aminotransferase levels || ||	TRUE	igd	MENT	CA056	2.62404e-147	chr1	151048273	0.0724237	5744_12	5.24807e-147	TRUE	inferred	jGvplk	2	1	TRUE	-0.0304291	0.0156754	3.76827	0.0522337	0.291573
rs6043409	G	A	G	A	-0.15	-0.00152509	0.68223	0.645933	FALSE	FALSE	FALSE	ebi-a-GCST90025979	20	1616206	0.00216794	437724	0.54	Alanine aminotransferase levels || id:ebi-a-GCST90025979	Alanine aminotransferase levels	Alanine aminotransferase levels || ||	TRUE	igd	SIRPG	SIRPG	4.25569e-70	chr20	1635560	0.00849373	9241_40	8.51138e-70	TRUE	inferred	8HouP8	2	1	TRUE	0.0101673	0.0144644	0.494092	0.482108	0.808557
rs6050446	G	A	G	A	-0.34	0.0118923	0.96837	0.963301	FALSE	FALSE	FALSE	ebi-a-GCST90025979	20	25195509	0.00569777	437724	0.0409996	Alanine aminotransferase levels || id:ebi-a-GCST90025979	Alanine aminotransferase levels	Alanine aminotransferase levels || ||	TRUE	igd	ENTPD6	ENTP6	1.14543e-47	chr20	25214873	0.0235193	8932_1	2.29087e-47	TRUE	inferred	P98aqQ	2	1	TRUE	-0.0349774	0.0169319	4.26739	0.0388507	0.259467
rs6119	G	A	G	A	0.35	-0.00628434	0.10115	0.0997745	FALSE	FALSE	FALSE	ebi-a-GCST90025979	14	95054012	0.00346587	437724	0.0219999	Alanine aminotransferase levels || id:ebi-a-GCST90025979	Alanine aminotransferase levels	Alanine aminotransferase levels || ||	TRUE	igd	SERPINA5	PCI	1.85768e-149	chr14	94587675	0.0134558	3389_7	3.71535e-149	TRUE	inferred	dQBpWI	2	1	TRUE	-0.0179553	0.00992652	3.27182	0.0704794	0.341235
rs6123685	A	G	A	G	0.06	-0.0125039	0.23171	0.255018	FALSE	FALSE	FALSE	ebi-a-GCST90025979	20	55836040	0.00236355	437724	6.59994e-08	Alanine aminotransferase levels || id:ebi-a-GCST90025979	Alanine aminotransferase levels	Alanine aminotransferase levels || ||	TRUE	igd	BMP7	BMP-7	0	chr20	57260984	0.0092088	2972_57	1e-10	TRUE	inferred	9jYSxN	2	1	TRUE	-0.208398	0.0507426	16.8672	4.00877e-05	0.00136298
rs6136	G	T	G	T	-0.4	0.00451999	0.12391	0.112704	FALSE	FALSE	FALSE	ebi-a-GCST90025979	1	169563951	0.00337107	437724	0.17	Alanine aminotransferase levels || id:ebi-a-GCST90025979	Alanine aminotransferase levels	Alanine aminotransferase levels || ||	TRUE	igd	SELP	P-Selectin	7.39554e-228	chr1	169594713	0.0124202	4154_57	1.47911e-227	TRUE	inferred	DfkHBX	2	1	TRUE	-0.0113	0.00843498	1.79468	0.180357	0.535603
rs61555275	ACAGCGGCAGCGGCAGCGA	GCAGCGGCAGCGGCAGCGA	G	NA	-0.25	0.128026	0.07972	2.79077e-05	FALSE	FALSE	FALSE	ebi-a-GCST90025979	14	24036898	0.235255	437724	0.68	Alanine aminotransferase levels || id:ebi-a-GCST90025979	Alanine aminotransferase levels	Alanine aminotransferase levels || ||	TRUE	igd	AP1G2	AP1G2	3.70655e-64	chr14	23567707	0.0148187	12714_38	7.4131e-64	FALSE	inferred	rKLwTu	2	1	TRUE	-0.512104	0.941509	0.295847	0.586498	0.850195
rs61738953	G	C	G	C	-0.76	-0.00591785	0.0401	0.0380769	FALSE	TRUE	FALSE	ebi-a-GCST90025979	10	14862082	0.00550178	437724	0.24	Alanine aminotransferase levels || id:ebi-a-GCST90025979	Alanine aminotransferase levels	Alanine aminotransferase levels || ||	TRUE	igd	CDNF	ARMEL	2.62404e-286	chr10	14820083	0.021029	4962_52	5.24807e-286	TRUE	inferred	IrbM76	2	1	TRUE	0.00778664	0.00724239	1.15594	0.282308	0.666679
rs61739314	C	G	C	G	-0.67	-0.0065399	0.03861	0.0359383	FALSE	TRUE	FALSE	ebi-a-GCST90025979	20	39990377	0.00556794	437724	0.18	Alanine aminotransferase levels || id:ebi-a-GCST90025979	Alanine aminotransferase levels	Alanine aminotransferase levels || ||	TRUE	igd	EMILIN3	EMIL3	5.61009e-214	chr20	41361737	0.0214755	8773_172	1.12202e-213	TRUE	inferred	0qEmdy	2	1	TRUE	0.00976104	0.00831625	1.37765	0.240502	0.616081
rs61740470	T	C	T	C	-1.11	-0.00513014	0.00814	0.0100941	FALSE	FALSE	FALSE	ebi-a-GCST90025979	3	46491985	0.0104759	437724	0.87	Alanine aminotransferase levels || id:ebi-a-GCST90025979	Alanine aminotransferase levels	Alanine aminotransferase levels || ||	TRUE	igd	LTF	Lactoferrin	3.22827e-133	chr3	46450495	0.0452439	2780_35	6.45654e-133	TRUE	inferred	27mEiF	2	1	TRUE	0.00462175	0.00943963	0.239719	0.624409	0.884579
rs61742668	A	G	A	G	-0.26	-0.0118452	0.09744	0.108213	FALSE	FALSE	FALSE	ebi-a-GCST90025979	19	8993018	0.00339399	437724	0.00017	Alanine aminotransferase levels || id:ebi-a-GCST90025979	Alanine aminotransferase levels	Alanine aminotransferase levels || ||	TRUE	igd	MUC16	CA125	4.66627e-76	chr19	8882342	0.0141162	15565_102	9.33254e-76	TRUE	inferred	10uUfq	2	1	TRUE	0.0455585	0.0132861	11.7583	0.000605732	0.0133261
rs61745945	A	G	A	G	-0.22	-0.000519467	0.02227	0.0129407	FALSE	FALSE	FALSE	ebi-a-GCST90025979	17	79205421	0.00941864	437724	0.87	Alanine aminotransferase levels || id:ebi-a-GCST90025979	Alanine aminotransferase levels	Alanine aminotransferase levels || ||	TRUE	igd	ENTHD2	AP4AT	1.22735e-16	chr17	81231621	0.0268375	7947_19	2.45471e-16	TRUE	inferred	IHceI0	2	1	TRUE	0.00236121	0.042813	0.00304172	0.956018	0.9874
rs61747497	T	C	T	C	0.77	0.0183233	0.0025	0.000645809	FALSE	FALSE	FALSE	ebi-a-GCST90025979	1	162560282	0.0412173	437724	0.709999	Alanine aminotransferase levels || id:ebi-a-GCST90025979	Alanine aminotransferase levels	Alanine aminotransferase levels || ||	TRUE	igd	UAP1	Sperm-associated antigen 2	1.50998e-22	chr1	162590492	0.0793828	13580_2	3.01995e-22	TRUE	inferred	MDPp5D	2	1	TRUE	0.0237965	0.0535851	0.197214	0.656979	0.893361
rs61749953	A	G	A	G	-0.32	-0.000158674	0.01288	0.0050928	FALSE	FALSE	FALSE	ebi-a-GCST90025979	7	108212174	0.0147082	437724	0.82	Alanine aminotransferase levels || id:ebi-a-GCST90025979	Alanine aminotransferase levels	Alanine aminotransferase levels || ||	TRUE	igd	DNAJB9	DNJB9	9.97631e-19	chr7	108571730	0.0365399	11214_40	1.99526e-18	TRUE	inferred	4dohMd	2	1	TRUE	0.000495856	0.0459632	0.000116384	0.991392	0.991392
rs61751937	C	G	C	G	0.8	0.0214764	0.03424	0.029167	FALSE	TRUE	FALSE	ebi-a-GCST90025979	9	113312231	0.00616615	437724	0.000560003	Alanine aminotransferase levels || id:ebi-a-GCST90025979	Alanine aminotransferase levels	Alanine aminotransferase levels || ||	TRUE	igd	SVEP1	SVEP1	1.19942e-269	chr9	110549951	0.0228155	11178_21	2.39883e-269	TRUE	inferred	w6HVVQ	2	1	TRUE	0.0268455	0.00774562	12.0124	0.00052847	0.0124809
rs61751937	C	G	C	G	0.74	0.0214764	0.03424	0.029167	FALSE	TRUE	FALSE	ebi-a-GCST90025979	9	113312231	0.00616615	437724	0.000560003	Alanine aminotransferase levels || id:ebi-a-GCST90025979	Alanine aminotransferase levels	Alanine aminotransferase levels || ||	TRUE	igd	SVEP1	SVEP1	5e-232	chr9	110549951	0.0227678	11109_56	1e-231	TRUE	inferred	Iwf9rk	2	1	TRUE	0.0290222	0.00838034	11.9932	0.000533943	0.0124809
rs61753339	T	C	T	C	-0.81	0.0398126	0.00809	0.00112624	FALSE	FALSE	FALSE	ebi-a-GCST90025979	2	220022915	0.0327969	437724	0.2	Alanine aminotransferase levels || id:ebi-a-GCST90025979	Alanine aminotransferase levels	Alanine aminotransferase levels || ||	TRUE	igd	NHEJ1	NHEJ1	6.90192e-80	chr2	219158193	0.04288	11351_233	1.38038e-79	TRUE	inferred	JKcATB	2	1	TRUE	-0.0491514	0.0405735	1.46753	0.225737	0.598762
rs61753651	A	G	A	G	-1.44	0.036421	0.00531	0.00381478	FALSE	FALSE	FALSE	ebi-a-GCST90025979	11	124626569	0.0175564	437724	0.0189998	Alanine aminotransferase levels || id:ebi-a-GCST90025979	Alanine aminotransferase levels	Alanine aminotransferase levels || ||	TRUE	igd	ESAM	ESAM	1.94523e-150	chr11	124756673	0.0551777	7841_84	3.89045e-150	TRUE	inferred	hDT5sy	2	1	TRUE	-0.0252924	0.0122304	4.27659	0.0386409	0.259467
rs61754230	T	C	T	C	-0.33	0.0214859	0.01602	0.0192377	FALSE	FALSE	FALSE	ebi-a-GCST90025979	12	72179446	0.00773238	437724	0.002	Alanine aminotransferase levels || id:ebi-a-GCST90025979	Alanine aminotransferase levels	Alanine aminotransferase levels || ||	TRUE	igd	RAB21	RAB21	1.61797e-25	chr12	71785666	0.0318085	17514_48	3.23594e-25	TRUE	inferred	n0jcdA	2	1	TRUE	-0.0651088	0.0242573	7.20432	0.00727284	0.0877433
rs61757207	G	A	G	A	-0.3	-0.014486	0.00838	0.0149214	FALSE	FALSE	FALSE	ebi-a-GCST90025979	16	70358495	0.00883374	437724	0.0959997	Alanine aminotransferase levels || id:ebi-a-GCST90025979	Alanine aminotransferase levels	Alanine aminotransferase levels || ||	TRUE	igd	DDX19A	DD19A	0	chr16	70324592	0.0436941	18813_15	0	TRUE	inferred	YVBP14	2	1	TRUE	0.0482867	0.030274	2.54399	0.110715	0.400261
rs61757207	G	A	G	A	-0.29	-0.014486	0.00838	0.0149214	FALSE	FALSE	FALSE	ebi-a-GCST90025979	16	70358495	0.00883374	437724	0.0959997	Alanine aminotransferase levels || id:ebi-a-GCST90025979	Alanine aminotransferase levels	Alanine aminotransferase levels || ||	TRUE	igd	DDX19B	DEAD-box protein 19B	0	chr16	70324592	0.0438849	5460_60	0	TRUE	inferred	ueoJmV	2	1	TRUE	0.0499517	0.0313851	2.53311	0.11148	0.400261
rs61830965	C	T	C	T	0.14	0.00134121	0.46953	0.452408	FALSE	FALSE	FALSE	ebi-a-GCST90025979	10	1061646	0.00210074	437724	0.53	Alanine aminotransferase levels || id:ebi-a-GCST90025979	Alanine aminotransferase levels	Alanine aminotransferase levels || ||	TRUE	igd	IDI2	IDI2	2.28544e-70	chr10	1015706	0.00791178	17832_12	4.57088e-70	TRUE	inferred	hS2DqH	2	1	TRUE	0.00958007	0.015015	0.407084	0.523453	0.826674
rs62037084	T	C	T	C	0.74	-0.0096306	0.00481	0.0068144	FALSE	FALSE	FALSE	ebi-a-GCST90025979	16	57413660	0.0128495	437724	0.49	Alanine aminotransferase levels || id:ebi-a-GCST90025979	Alanine aminotransferase levels	Alanine aminotransferase levels || ||	TRUE	igd	CX3CL1	Fractalkine/CX3CL-1	1.06898e-36	chr16	57379748	0.0587347	2827_23	2.13796e-36	TRUE	inferred	8xeEoF	2	1	TRUE	-0.0130143	0.0173949	0.559758	0.454358	0.798671
rs62466701	C	T	C	T	0.11	-0.00290753	0.06581	0.0590752	FALSE	FALSE	FALSE	ebi-a-GCST90025979	7	93585663	0.00436284	437724	0.48	Alanine aminotransferase levels || id:ebi-a-GCST90025979	Alanine aminotransferase levels	Alanine aminotransferase levels || ||	TRUE	igd	TFPI2	TFPI -2	0	chr7	93956351	0.0163288	9233_71	0	TRUE	inferred	Ce6RQD	2	1	TRUE	-0.0264321	0.0398558	0.439825	0.507207	0.820886
rs634501	G	A	G	A	-0.06	-0.0024794	0.74201	0.732971	FALSE	FALSE	FALSE	ebi-a-GCST90025979	5	180218668	0.00247676	437724	0.29	Alanine aminotransferase levels || id:ebi-a-GCST90025979	Alanine aminotransferase levels	Alanine aminotransferase levels || ||	TRUE	igd	MGAT1	MGAT1	0	chr5	180791668	0.008588	10571_14	0	TRUE	inferred	P4Q92Y	2	1	TRUE	0.0413233	0.0417009	0.981972	0.321712	0.710784
rs641615	T	G	T	G	-0.16	-0.00206094	0.2322	0.271599	FALSE	FALSE	FALSE	ebi-a-GCST90025979	12	52912909	0.00234903	437724	0.33	Alanine aminotransferase levels || id:ebi-a-GCST90025979	Alanine aminotransferase levels	Alanine aminotransferase levels || ||	TRUE	igd	KRT5	K2C5	9.0985e-62	chr12	52519125	0.00967218	11177_16	1.8197e-61	TRUE	inferred	F5jhQt	2	1	TRUE	0.0128809	0.0147021	0.767598	0.380961	0.75787
rs6571678	G	A	G	A	0.15	-0.0161777	0.14396	0.151675	FALSE	FALSE	FALSE	ebi-a-GCST90025979	14	35185345	0.00286812	437724	6.90001e-10	Alanine aminotransferase levels || id:ebi-a-GCST90025979	Alanine aminotransferase levels	Alanine aminotransferase levels || ||	TRUE	igd	CFL2	COF2	5.87449e-44	chr14	34716139	0.0108259	15339_32	1.1749e-43	TRUE	inferred	Wj5d5m	2	1	TRUE	-0.107851	0.0206445	27.2925	1.74886e-07	1.30815e-05
rs6667532	G	A	G	A	0.53	0.00265084	0.08467	0.10504	FALSE	FALSE	FALSE	ebi-a-GCST90025979	1	204948659	0.00335277	437724	0.38	Alanine aminotransferase levels || id:ebi-a-GCST90025979	Alanine aminotransferase levels	Alanine aminotransferase levels || ||	TRUE	igd	NFASC	NFASC	2.68516e-293	chr1	204979531	0.0144877	7179_69	5.37032e-293	FALSE	inferred	c57byJ	2	1	TRUE	0.00500158	0.00632746	0.624823	0.429261	0.782646
rs67023356	G	A	G	A	0.36	0.00149472	0.26435	0.24825	FALSE	FALSE	FALSE	ebi-a-GCST90025979	19	14507633	0.00237807	437724	0.54	Alanine aminotransferase levels || id:ebi-a-GCST90025979	Alanine aminotransferase levels	Alanine aminotransferase levels || ||	TRUE	igd	ADGRE2	EMR2	0	chr19	14396821	0.00944541	4546_27	7.58577523180441e-318	TRUE	inferred	gc4LIq	2	1	TRUE	0.004152	0.00660665	0.394959	0.529704	0.826674
rs67852477	G	C	G	C	-0.96	0.0187242	0.00795	0.0100013	FALSE	TRUE	FALSE	ebi-a-GCST90025979	10	70856963	0.0103435	437724	0.0580003	Alanine aminotransferase levels || id:ebi-a-GCST90025979	Alanine aminotransferase levels	Alanine aminotransferase levels || ||	TRUE	igd	SRGN	Platelet proteoglycan	1.65566e-112	chr10	69097207	0.0426477	19251_56	3.31131e-112	TRUE	inferred	u4y4i0	2	1	TRUE	-0.0195044	0.0108093	3.25591	0.0711666	0.341235
rs682632	C	A	C	A	0.39	0.00677144	0.9403	0.952987	FALSE	FALSE	FALSE	ebi-a-GCST90025979	9	27183463	0.0053133	437724	0.2	Alanine aminotransferase levels || id:ebi-a-GCST90025979	Alanine aminotransferase levels	Alanine aminotransferase levels || ||	TRUE	igd	TEK	sTie-2	5e-116	chr9	27183465	0.0170555	3773_15	1e-115	TRUE	inferred	nBPtFy	2	1	TRUE	0.0173627	0.013645	1.61915	0.203211	0.571435
rs6993770	T	A	T	A	-0.12	-0.00427611	0.22448	0.286872	FALSE	TRUE	FALSE	ebi-a-GCST90025979	8	106581528	0.00226449	437724	0.0519996	Alanine aminotransferase levels || id:ebi-a-GCST90025979	Alanine aminotransferase levels	Alanine aminotransferase levels || ||	TRUE	igd	ANGPT1	Angiopoietin-1	6.59128e-33	chr8	105569300	0.0100917	2811_27	1.31826e-32	TRUE	inferred	fi7NkT	2	1	TRUE	0.0356342	0.0191072	3.47809	0.0621866	0.329529
rs6993770	T	A	T	A	-0.06	-0.00427611	0.22448	0.286872	FALSE	TRUE	FALSE	ebi-a-GCST90025979	8	106581528	0.00226449	437724	0.0519996	Alanine aminotransferase levels || id:ebi-a-GCST90025979	Alanine aminotransferase levels	Alanine aminotransferase levels || ||	TRUE	igd	LRP12	LRP12	3e-10	chr8	105569300	0.00965388	15506_34	5e-10	TRUE	inferred	fYSI45	2	1	TRUE	0.0712685	0.039445	3.26445	0.0707967	0.341235
rs700363	A	G	A	G	-0.17	0.00105915	0.08986	0.0695336	FALSE	FALSE	FALSE	ebi-a-GCST90025979	13	77575396	0.00404543	437724	0.99	Alanine aminotransferase levels || id:ebi-a-GCST90025979	Alanine aminotransferase levels	Alanine aminotransferase levels || ||	TRUE	igd	CLN5	CLN5	1.81539e-36	chr13	77001261	0.0135381	8874_53	3.63078e-36	TRUE	inferred	QxERml	2	1	TRUE	-0.00623029	0.0238018	0.0685168	0.793509	0.929937
rs7019909	T	C	T	C	0.3	-0.00417067	0.09232	0.104136	FALSE	FALSE	FALSE	ebi-a-GCST90025979	9	33113322	0.00336345	437724	0.12	Alanine aminotransferase levels || id:ebi-a-GCST90025979	Alanine aminotransferase levels	Alanine aminotransferase levels || ||	TRUE	igd	B4GALT1	B4GT1	2.68516e-99	chr9	33113324	0.0142055	13381_49	5.37032e-99	TRUE	inferred	gqP0on	2	1	TRUE	-0.0139022	0.0112308	1.53231	0.215766	0.585242
rs704	A	G	A	G	-0.24	-0.000625426	0.50811	0.472137	FALSE	FALSE	FALSE	ebi-a-GCST90025979	17	26694861	0.00207964	437724	0.74	Alanine aminotransferase levels || id:ebi-a-GCST90025979	Alanine aminotransferase levels	Alanine aminotransferase levels || ||	TRUE	igd	SDF2	SDF2	3.62218e-194	chr17	28367840	0.00808028	15333_11	7.24436e-194	TRUE	inferred	xafcnM	2	1	TRUE	0.00260594	0.00866561	0.0904338	0.763626	0.929937
rs7225351	A	G	A	G	-0.06	9.36119e-05	0.66541	0.646566	FALSE	FALSE	FALSE	ebi-a-GCST90025979	17	56155011	0.0021497	437724	0.97	Alanine aminotransferase levels || id:ebi-a-GCST90025979	Alanine aminotransferase levels	Alanine aminotransferase levels || ||	TRUE	igd	DYNLL2	DYL2	1e-10	chr17	58077650	0.0093131	11493_169	1e-10	TRUE	inferred	ZeFbfU	2	1	TRUE	-0.0015602	0.0358292	0.00189621	0.965267	0.9874
rs7251797	G	A	G	A	0.13	-0.0104754	0.3543	0.377731	FALSE	FALSE	FALSE	ebi-a-GCST90025979	19	1077985	0.00214206	437724	3.69999e-06	Alanine aminotransferase levels || id:ebi-a-GCST90025979	Alanine aminotransferase levels	Alanine aminotransferase levels || ||	TRUE	igd	HMHA1	HMHA1	5.61009e-52	chr19	1077986	0.00859551	13544_9	1.12202e-51	TRUE	inferred	hmABoe	2	1	TRUE	-0.08058	0.0173174	21.6517	3.26924e-06	0.000135855
rs72758947	G	A	G	A	-0.16	-0.00977254	0.16131	0.123945	FALSE	FALSE	FALSE	ebi-a-GCST90025979	1	207087053	0.00316329	437724	0.0015	Alanine aminotransferase levels || id:ebi-a-GCST90025979	Alanine aminotransferase levels	Alanine aminotransferase levels || ||	TRUE	igd	FAIM3	FAIM3	3.0128e-43	chr1	206913708	0.0116467	6574_11	6.0256e-43	TRUE	inferred	tAoZAP	2	1	TRUE	0.0610784	0.0202643	9.08472	0.00257754	0.0420639
rs72794132	T	C	T	C	0.32	-6.08515e-05	0.16385	0.167396	FALSE	FALSE	FALSE	ebi-a-GCST90025979	5	150618993	0.00274726	437724	0.760001	Alanine aminotransferase levels || id:ebi-a-GCST90025979	Alanine aminotransferase levels	Alanine aminotransferase levels || ||	TRUE	igd	GM2A	SAP3	1.73368e-184	chr5	151239432	0.0110563	15441_6	3.46737e-184	TRUE	inferred	645YIH	2	1	TRUE	-0.000190161	0.00858519	0.000490617	0.982328	0.98761
rs729940	T	C	T	C	-0.34	0.0017089	0.14169	0.154738	FALSE	FALSE	FALSE	ebi-a-GCST90025979	14	93399101	0.00286791	437724	0.56	Alanine aminotransferase levels || id:ebi-a-GCST90025979	Alanine aminotransferase levels	Alanine aminotransferase levels || ||	TRUE	igd	CHGA	CgA	8.10905e-185	chr14	92932756	0.0117367	8476_11	1.62181e-184	TRUE	inferred	iVrZbI	2	1	TRUE	-0.00502618	0.00843681	0.35491	0.551347	0.831466
rs73238029	C	A	C	A	0.08	-0.00107359	0.24423	0.252055	FALSE	FALSE	FALSE	ebi-a-GCST90025979	3	114014080	0.00236342	437724	0.46	Alanine aminotransferase levels || id:ebi-a-GCST90025979	Alanine aminotransferase levels	Alanine aminotransferase levels || ||	TRUE	igd	TIGIT	TIGIT	3.30347e-20	chr3	114295233	0.00875857	9638_2	6.60693e-20	TRUE	inferred	UR9yrw	2	1	TRUE	-0.0134199	0.0295793	0.205836	0.650051	0.893361
rs74626198	C	T	C	T	-0.18	-0.00026693	0.04473	0.0282623	FALSE	FALSE	FALSE	ebi-a-GCST90025979	12	21696251	0.006191	437724	0.83	Alanine aminotransferase levels || id:ebi-a-GCST90025979	Alanine aminotransferase levels	Alanine aminotransferase levels || ||	TRUE	igd	LDHB	LDH-H 1	8.8914e-21	chr12	21543317	0.0194073	3890_8	1.77828e-20	TRUE	inferred	Mlmudf	2	1	TRUE	0.00148294	0.0343948	0.00185893	0.96561	0.9874
rs746313383	A	G	A	G	-1.85	0.0564253	0.0005	0.000294948	FALSE	FALSE	FALSE	ebi-a-GCST90025979	16	4432568	0.0636481	437724	0.450001	Alanine aminotransferase levels || id:ebi-a-GCST90025979	Alanine aminotransferase levels	Alanine aminotransferase levels || ||	TRUE	igd	VASN	VASN	6.15134e-23	chr16	4382567	0.188948	5682_13	1.23027e-22	TRUE	inferred	3f8cOL	2	1	TRUE	-0.0305002	0.0345451	0.779527	0.377286	0.754572
rs746355945	G	GGAACCCCA	G	GGAACCCCA	0.66	0.00882004	0.0032	0.000840769	FALSE	FALSE	FALSE	ebi-a-GCST90025979	5	148758830	0.0380597	437724	0.83	Alanine aminotransferase levels || id:ebi-a-GCST90025979	Alanine aminotransferase levels	Alanine aminotransferase levels || ||	TRUE	igd	IL17B	IL-17B	2.1329e-22	chr5	149379267	0.068291	3499_77	4.2658e-22	TRUE	inferred	1PmzsR	2	1	TRUE	0.0133637	0.0576828	0.0536736	0.81679	0.930704
rs746657005	C	T	C	T	-0.28	-0.0801578	0.01612	0.000137903	FALSE	FALSE	FALSE	ebi-a-GCST90025979	8	144697051	0.0882911	437724	0.34	Alanine aminotransferase levels || id:ebi-a-GCST90025979	Alanine aminotransferase levels	Alanine aminotransferase levels || ||	TRUE	igd	TSTA3	FCL	2.44889e-20	chr8	143614881	0.0305469	12657_2	4.89779e-20	TRUE	inferred	D8QTCo	2	1	TRUE	0.286278	0.316868	0.81624	0.366282	0.740483
rs74705037	A	G	A	G	0.86	0.00314431	0.02708	0.0436632	FALSE	FALSE	FALSE	ebi-a-GCST90025979	19	51504808	0.00503895	437724	0.59	Alanine aminotransferase levels || id:ebi-a-GCST90025979	Alanine aminotransferase levels	Alanine aminotransferase levels || ||	TRUE	igd	KLK8	kallikrein 8	1.85768e-251	chr19	51001552	0.0254067	2834_54	3.71535e-251	TRUE	inferred	IyjZHB	2	1	TRUE	0.00365617	0.00586024	0.389245	0.532697	0.826674
rs74856317	C	T	C	T	1.2	-0.0352308	0.00629	0.00293049	FALSE	FALSE	FALSE	ebi-a-GCST90025979	5	38485971	0.0205362	437724	0.0719996	Alanine aminotransferase levels || id:ebi-a-GCST90025979	Alanine aminotransferase levels	Alanine aminotransferase levels || ||	TRUE	igd	LIFR	LIF sR	4.88619e-121	chr5	38485869	0.0513595	5837_49	9.77237e-121	TRUE	inferred	MlFrsZ	2	1	TRUE	-0.029359	0.0171596	2.92732	0.0870921	0.376956
rs74911261	A	G	A	G	-1.02	0.00518871	0.02	0.0258883	FALSE	FALSE	FALSE	ebi-a-GCST90025979	11	108357137	0.00653211	437724	0.52	Alanine aminotransferase levels || id:ebi-a-GCST90025979	Alanine aminotransferase levels	Alanine aminotransferase levels || ||	TRUE	igd	KDELC2	KDEL2	8.8914e-280	chr11	108486410	0.0285536	8296_117	1.77828e-279	TRUE	inferred	FWf8Mp	2	1	TRUE	-0.00508697	0.00640561	0.630663	0.427112	0.782646
rs750809685	G	A	G	A	1.35	0.00812056	0.00381	0.000545593	FALSE	FALSE	FALSE	ebi-a-GCST90025979	3	113631973	0.0462571	437724	0.99	Alanine aminotransferase levels || id:ebi-a-GCST90025979	Alanine aminotransferase levels	Alanine aminotransferase levels || ||	TRUE	igd	GRAMD1C	GRM1C	1.44202e-107	chr3	113913126	0.0613638	8336_267	2.88403e-107	TRUE	inferred	b9NXrx	2	1	TRUE	0.00601523	0.0342656	0.0308168	0.86065	0.940782
rs7513428	C	T	C	T	0.22	-0.00128827	0.84647	0.836623	FALSE	FALSE	FALSE	ebi-a-GCST90025979	1	167515272	0.00281575	437724	0.62	Alanine aminotransferase levels || id:ebi-a-GCST90025979	Alanine aminotransferase levels	Alanine aminotransferase levels || ||	TRUE	igd	CREG1	CREG1	1.11936e-82	chr1	167546035	0.0114428	9357_4	2.23872e-82	TRUE	inferred	bdWDMY	2	1	TRUE	-0.00585577	0.0128025	0.209209	0.647388	0.893361
rs752587498	A	G	A	G	-1.06	-0.353017	0.00115	5.85075e-05	FALSE	FALSE	FALSE	ebi-a-GCST90025979	16	30078864	0.218731	437724	0.13	Alanine aminotransferase levels || id:ebi-a-GCST90025979	Alanine aminotransferase levels	Alanine aminotransferase levels || ||	TRUE	igd	ALDOA	aldolase A	0	chr16	30067543	0.135036	5864_10	0	TRUE	inferred	08qKFu	2	1	TRUE	0.333035	0.210666	2.49913	0.113909	0.401905
rs75282796	C	T	C	T	-0.41	-0.0149353	0.01112	0.00685477	FALSE	FALSE	FALSE	ebi-a-GCST90025979	1	153533840	0.0128516	437724	0.25	Alanine aminotransferase levels || id:ebi-a-GCST90025979	Alanine aminotransferase levels	Alanine aminotransferase levels || ||	TRUE	igd	S100A2	S100A2	1.50998e-27	chr1	153561364	0.0379208	11969_5	3.01995e-27	TRUE	inferred	y3uOpb	2	1	TRUE	0.0364276	0.0315259	1.33513	0.247894	0.629021
rs753381	C	T	C	T	-0.07	0.0103925	0.52685	0.549716	FALSE	FALSE	FALSE	ebi-a-GCST90025979	20	39797465	0.00207305	437724	2.19999e-07	Alanine aminotransferase levels || id:ebi-a-GCST90025979	Alanine aminotransferase levels	Alanine aminotransferase levels || ||	TRUE	igd	PLCG1	PLCG1	2.8772e-17	chr20	41168825	0.00836305	4563_61	5.7544e-17	TRUE	inferred	35Puan	2	1	TRUE	-0.148464	0.0345205	18.4966	1.70211e-05	0.000636589
rs75446219	T	C	T	C	0.27	0.00902459	0.03208	0.0348401	FALSE	FALSE	FALSE	ebi-a-GCST90025979	1	25877492	0.00558814	437724	0.11	Alanine aminotransferase levels || id:ebi-a-GCST90025979	Alanine aminotransferase levels	Alanine aminotransferase levels || ||	TRUE	igd	LDLRAP1	ARH	2.39315e-29	chr1	25551001	0.0241378	18183_3	4.7863e-29	TRUE	inferred	2pNcnp	2	1	TRUE	0.0334244	0.0209114	2.55482	0.109958	0.400261
rs75526830	G	A	G	A	2.17	0.00644106	0.00107	0.00512036	FALSE	FALSE	FALSE	ebi-a-GCST90025979	12	56489394	0.0146658	437724	0.69	Alanine aminotransferase levels || id:ebi-a-GCST90025979	Alanine aminotransferase levels	Alanine aminotransferase levels || ||	TRUE	igd	ERBB3	ERBB3	1.69422e-75	chr12	56095610	0.118265	2617_56	3.38844e-75	TRUE	inferred	UX9WxO	2	1	TRUE	0.00296823	0.00676037	0.192777	0.660616	0.893361
rs757012830	C	T	C	T	-1.09	0.126892	0.00393	1.27802e-05	FALSE	FALSE	FALSE	ebi-a-GCST90025979	14	64905834	0.362706	437724	0.8	Alanine aminotransferase levels || id:ebi-a-GCST90025979	Alanine aminotransferase levels	Alanine aminotransferase levels || ||	TRUE	igd	MTHFD1	C1TC	1.25594e-56	chr14	64439116	0.0689285	12575_30	2.51189e-56	TRUE	inferred	mkFamH	2	1	TRUE	-0.116415	0.332839	0.122334	0.726517	0.916587
rs758641530	A	C	CCCCCAGCCCCAG	NA	0.42	0.00545917	0.00417	0.00758238	FALSE	FALSE	FALSE	ebi-a-GCST90025979	17	7080255	0.012512	437724	0.75	Alanine aminotransferase levels || id:ebi-a-GCST90025979	Alanine aminotransferase levels	Alanine aminotransferase levels || ||	TRUE	igd	ALOX15B	LX15B	5.11646e-20	chr17	7176941	0.0462227	12422_143	1.02329e-19	FALSE	inferred	phaIX2	2	1	TRUE	0.012998	0.0298248	0.189933	0.662973	0.893361
rs758641530	A	C	CCCCCAGCCCCAG	NA	0.3	0.00545917	0.00417	0.00758238	FALSE	FALSE	FALSE	ebi-a-GCST90025979	17	7080255	0.012512	437724	0.75	Alanine aminotransferase levels || id:ebi-a-GCST90025979	Alanine aminotransferase levels	Alanine aminotransferase levels || ||	TRUE	igd	DVL2	DVL2	8e-10	chr17	7176941	0.0497367	13575_40	1.6e-09	FALSE	inferred	4Gg6xy	2	1	TRUE	0.0181972	0.0418156	0.18938	0.663433	0.893361
rs75904281	T	C	T	C	-0.39	-0.0137935	0.01413	0.0152094	FALSE	FALSE	FALSE	ebi-a-GCST90025979	20	943837	0.00841448	437724	0.0899995	Alanine aminotransferase levels || id:ebi-a-GCST90025979	Alanine aminotransferase levels	Alanine aminotransferase levels || ||	TRUE	igd	RSPO4	RSPO4	7.2272e-30	chr20	963194	0.0345392	8464_31	1.44544e-29	TRUE	inferred	4sOWaZ	2	1	TRUE	0.0353679	0.0218018	2.6317	0.10475	0.392336
rs7619941	G	A	G	A	-0.13	0.00797835	0.9323	0.903894	FALSE	FALSE	FALSE	ebi-a-GCST90025979	3	112056414	0.0034844	437724	0.0189998	Alanine aminotransferase levels || id:ebi-a-GCST90025979	Alanine aminotransferase levels	Alanine aminotransferase levels || ||	TRUE	igd	CD200	OX2G	2.56431e-16	chr3	112337567	0.0160327	5112_73	5.12861e-16	TRUE	inferred	rrwouE	2	1	TRUE	-0.0613719	0.0278513	4.85567	0.0275554	0.234221
rs766403080	T	C	T	C	0.65	0.18245	0.00173	4.8872e-05	FALSE	FALSE	FALSE	ebi-a-GCST90025979	8	59492304	0.152707	437724	0.32	Alanine aminotransferase levels || id:ebi-a-GCST90025979	Alanine aminotransferase levels	Alanine aminotransferase levels || ||	TRUE	igd	SDCBP	Syntenin 1	0	chr8	58579745	0.0977095	17806_6	0	TRUE	inferred	pqpHNl	2	1	TRUE	0.280692	0.238693	1.38287	0.239612	0.616081
rs766820266	G	A	G	A	-1.31	-0.0617936	0.00501	0.000115994	FALSE	FALSE	FALSE	ebi-a-GCST90025979	19	10398508	0.112296	437724	0.6	Alanine aminotransferase levels || id:ebi-a-GCST90025979	Alanine aminotransferase levels	Alanine aminotransferase levels || ||	TRUE	igd	ICAM4	ICAM4	2.28544e-116	chr19	10287832	0.0572035	6550_4	4.57088e-116	TRUE	inferred	tMtTfZ	2	1	TRUE	0.0471707	0.0857469	0.302627	0.58224	0.850195
rs76735111	T	A	T	A	0.06	-0.0259614	0.78573	0.999933	FALSE	TRUE	FALSE	ebi-a-GCST90025979	5	175387206	0.136711	437724	0.83	Alanine aminotransferase levels || id:ebi-a-GCST90025979	Alanine aminotransferase levels	Alanine aminotransferase levels || ||	TRUE	igd	CPLX2	CPLX2	0	chr5	175960203	0.00915073	15321_8	1e-10	TRUE	inferred	jmiMxC	2	1	TRUE	-0.43269	2.27947	0.0360317	0.84945	0.939924
rs769218	A	G	A	G	-0.21	0.00329413	0.21994	0.215427	FALSE	FALSE	FALSE	ebi-a-GCST90025979	11	34470679	0.00250985	437724	0.17	Alanine aminotransferase levels || id:ebi-a-GCST90025979	Alanine aminotransferase levels	Alanine aminotransferase levels || ||	TRUE	igd	CAT	Catalase	1.50998e-107	chr11	34449132	0.00954639	3488_64	3.01995e-107	TRUE	inferred	75T11P	2	1	TRUE	-0.0156863	0.0119729	1.7165	0.190145	0.547032
rs7695151	T	C	T	C	0.26	-0.00112583	0.44185	0.462748	FALSE	FALSE	FALSE	ebi-a-GCST90025979	4	2772530	0.00205735	437724	0.719999	Alanine aminotransferase levels || id:ebi-a-GCST90025979	Alanine aminotransferase levels	Alanine aminotransferase levels || ||	TRUE	igd	SH3BP2	3BP2	2.50594e-230	chr4	2770803	0.00802929	7769_29	5.01187e-230	TRUE	inferred	U0dokk	2	1	TRUE	-0.00433012	0.00791401	0.299368	0.584279	0.850195
rs77157727	A	G	A	G	-0.44	0.00421982	0.04297	0.0333713	FALSE	FALSE	FALSE	ebi-a-GCST90025979	18	61253961	0.00573421	437724	0.61	Alanine aminotransferase levels || id:ebi-a-GCST90025979	Alanine aminotransferase levels	Alanine aminotransferase levels || ||	TRUE	igd	SERPINB13	SPB13	1.81539e-110	chr18	63586727	0.0197302	18841_1	3.63078e-110	TRUE	inferred	L2y3TQ	2	1	TRUE	-0.0095905	0.0130394	0.540964	0.462034	0.798671
rs772611234	T	C	T	C	-0.59	0.212536	0.00215	2.33564e-05	FALSE	FALSE	FALSE	ebi-a-GCST90025979	22	49042540	0.233034	437724	0.14	Alanine aminotransferase levels || id:ebi-a-GCST90025979	Alanine aminotransferase levels	Alanine aminotransferase levels || ||	TRUE	igd	FAM19A5	F19A5	0	chr22	48646728	0.0875818	5609_92	0	TRUE	inferred	5mMnFF	2	1	TRUE	-0.360231	0.398576	0.816842	0.366105	0.740483
rs773045547	C	G	C	G	-1.96	0.610026	0.00489	2.56231e-06	FALSE	TRUE	FALSE	ebi-a-GCST90025979	1	63067988	2.14601	437724	0.760001	Alanine aminotransferase levels || id:ebi-a-GCST90025979	Alanine aminotransferase levels	Alanine aminotransferase levels || ||	TRUE	igd	ANGPTL3	ANGL3	3.0128e-269	chr1	62602317	0.0559399	10391_1	6.0256e-269	TRUE	inferred	QA8q5O	2	1	TRUE	-0.311238	1.09494	0.0807987	0.776218	0.929937
rs773160478	G	GGAA	G	GGAA	1.41	-0.0508054	0.00045	0.000282047	FALSE	FALSE	FALSE	ebi-a-GCST90025979	19	35989779	0.0706975	437724	0.4	Alanine aminotransferase levels || id:ebi-a-GCST90025979	Alanine aminotransferase levels	Alanine aminotransferase levels || ||	TRUE	igd	DMKN	Dermokine	1.65566e-16	chr19	35498877	0.172764	8535_102	3.31131e-16	TRUE	inferred	4YUvmM	2	1	TRUE	-0.0360322	0.0503341	0.512457	0.474077	0.798671
rs776014477	A	G	A	G	-0.97	0.144916	0.00126	1.39001e-05	FALSE	FALSE	FALSE	ebi-a-GCST90025979	7	44425629	0.286546	437724	0.41	Alanine aminotransferase levels || id:ebi-a-GCST90025979	Alanine aminotransferase levels	Alanine aminotransferase levels || ||	TRUE	igd	NUDCD3	NUDC3	1.22735e-19	chr7	44386030	0.107888	4254_6	2.45471e-19	TRUE	inferred	4wdq0c	2	1	TRUE	-0.149398	0.295875	0.25496	0.613604	0.872578
rs77734576	T	C	T	C	-1.68	-0.0145044	0.00354	0.00347234	FALSE	FALSE	FALSE	ebi-a-GCST90025979	21	45166002	0.0178177	437724	0.73	Alanine aminotransferase levels || id:ebi-a-GCST90025979	Alanine aminotransferase levels	Alanine aminotransferase levels || ||	TRUE	igd	PDXK	PDXK	3.88124e-126	chr21	43746121	0.0704074	11098_1	7.76247e-126	TRUE	inferred	O7YuwZ	2	1	TRUE	0.00863357	0.0106119	0.661898	0.415891	0.774662
rs778685093	G	T	TGGCCCTGCTCCCCTCGGCG	NA	0.44	0.0309211	0.00913	0.00230339	FALSE	FALSE	FALSE	ebi-a-GCST90025979	19	549546	0.0231275	437724	0.18	Alanine aminotransferase levels || id:ebi-a-GCST90025979	Alanine aminotransferase levels	Alanine aminotransferase levels || ||	TRUE	igd	GZMM	Granzyme M	7.92447e-25	chr19	549562	0.0430456	5704_74	1.58489e-24	FALSE	inferred	y9UA0l	2	1	TRUE	0.0702752	0.0530102	1.75746	0.184942	0.540377
rs779023917	G	T	G	T	-0.36	0.0274058	0.00517	5.26348e-05	FALSE	FALSE	FALSE	ebi-a-GCST90025979	3	33099757	0.158543	437724	0.81	Alanine aminotransferase levels || id:ebi-a-GCST90025979	Alanine aminotransferase levels	Alanine aminotransferase levels || ||	TRUE	igd	GLB1	BGAL	0	chr3	33058265	0.051528	10554_23	0	TRUE	inferred	28XAe6	2	1	TRUE	-0.0761272	0.440532	0.0298624	0.862803	0.940782
rs779038614	T	C	T	C	2.53	0.555073	0.00288	9.65793e-06	FALSE	FALSE	FALSE	ebi-a-GCST90025979	1	16474945	0.388677	437724	0.0909997	Alanine aminotransferase levels || id:ebi-a-GCST90025979	Alanine aminotransferase levels	Alanine aminotransferase levels || ||	TRUE	igd	EPHA2	Epithelial cell kinase	5.3576e-225	chr1	16148450	0.0790612	4834_61	1.07152e-224	TRUE	inferred	B5kwEV	2	1	TRUE	0.219396	0.15378	2.03544	0.15367	0.500522
rs78293932	T	C	T	C	0.17	-0.00178419	0.02708	0.0237994	FALSE	FALSE	FALSE	ebi-a-GCST90025979	4	185139101	0.0067304	437724	0.7	Alanine aminotransferase levels || id:ebi-a-GCST90025979	Alanine aminotransferase levels	Alanine aminotransferase levels || ||	TRUE	igd	ENPP6	ENPP6	0	chr4	184217948	0.0244689	15579_26	0	TRUE	inferred	4Z9D4l	2	1	TRUE	-0.0104952	0.0396194	0.0701728	0.791085	0.929937
rs7839771	T	C	T	C	-0.3	0.000376742	0.01773	0.0164436	FALSE	FALSE	FALSE	ebi-a-GCST90025979	8	6913026	0.00840269	437724	0.77	Alanine aminotransferase levels || id:ebi-a-GCST90025979	Alanine aminotransferase levels	Alanine aminotransferase levels || ||	TRUE	igd	DEFA5	HD-5	6.44125e-21	chr8	7055504	0.0322263	16785_45	1.28825e-20	TRUE	inferred	WqDRty	2	1	TRUE	-0.00125581	0.0280093	0.00201021	0.964239	0.9874
rs78459351	A	G	A	G	0.16	-0.00133886	0.04614	0.0516647	FALSE	FALSE	FALSE	ebi-a-GCST90025979	2	64593459	0.00462876	437724	0.709999	Alanine aminotransferase levels || id:ebi-a-GCST90025979	Alanine aminotransferase levels	Alanine aminotransferase levels || ||	TRUE	igd	HSPC159	LEGL	1.73368e-17	chr2	64366325	0.0189806	18236_3	3.46737e-17	TRUE	inferred	pvrF5V	2	1	TRUE	-0.00836788	0.0289468	0.0835661	0.772522	0.929937
rs78778622	C	T	C	T	-0.2	-0.00279524	0.08792	0.057658	FALSE	FALSE	FALSE	ebi-a-GCST90025979	11	124530664	0.00457097	437724	0.5	Alanine aminotransferase levels || id:ebi-a-GCST90025979	Alanine aminotransferase levels	Alanine aminotransferase levels || ||	TRUE	igd	SIAE	SIAE	6.15134e-45	chr11	124660768	0.0142686	9263_57	1.23027e-44	TRUE	inferred	cjzJQd	2	1	TRUE	0.0139762	0.0228766	0.373246	0.54124	0.829606
rs78986913	A	G	A	G	-0.45	0.0067399	0.0414	0.0423368	FALSE	FALSE	FALSE	ebi-a-GCST90025979	14	96162418	0.00510658	437724	0.16	Alanine aminotransferase levels || id:ebi-a-GCST90025979	Alanine aminotransferase levels	Alanine aminotransferase levels || ||	TRUE	igd	TCL1A	TCL1A	1.65566e-107	chr14	95696081	0.0204604	17210_2	3.31131e-107	TRUE	inferred	h7Gys2	2	1	TRUE	-0.0149776	0.0113684	1.73574	0.187679	0.544124
rs79344818	G	A	G	A	-0.32	-0.000253962	0.0338	0.0382748	FALSE	FALSE	FALSE	ebi-a-GCST90025979	7	66453476	0.00536727	437724	0.68	Alanine aminotransferase levels || id:ebi-a-GCST90025979	Alanine aminotransferase levels	Alanine aminotransferase levels || ||	TRUE	igd	SBDS	SBDS	6.29463e-44	chr7	66988489	0.0231034	3866_7	1.25893e-43	TRUE	inferred	9upWi0	2	1	TRUE	0.000793631	0.0167728	0.00223885	0.962261	0.9874
rs8028182	T	G	T	G	0.15	-0.00255234	0.16573	0.195785	FALSE	FALSE	FALSE	ebi-a-GCST90025979	15	75718669	0.00259448	437724	0.3	Alanine aminotransferase levels || id:ebi-a-GCST90025979	Alanine aminotransferase levels	Alanine aminotransferase levels || ||	TRUE	igd	SNUPN	SPN1	6.90192e-45	chr15	75426328	0.0107077	17765_3	1.38038e-44	TRUE	inferred	EKHpHe	2	1	TRUE	-0.0170156	0.0173391	0.96303	0.326425	0.710784
rs805295	T	C	T	C	-0.48	-0.0222617	0.03958	0.0317076	FALSE	FALSE	FALSE	ebi-a-GCST90025979	6	31675297	0.00706965	437724	0.000340001	Alanine aminotransferase levels || id:ebi-a-GCST90025979	Alanine aminotransferase levels	Alanine aminotransferase levels || ||	TRUE	igd	APOM	ApoM	2.68516e-118	chr6	31707520	0.020785	10445_20	5.37032e-118	TRUE	inferred	aNLE8g	2	1	TRUE	0.0463785	0.0148647	9.73465	0.00180826	0.0338145
rs8177399	T	C	T	C	-0.56	-0.00300678	0.01581	0.0209969	FALSE	FALSE	FALSE	ebi-a-GCST90025979	11	126160826	0.00719001	437724	0.6	Alanine aminotransferase levels || id:ebi-a-GCST90025979	Alanine aminotransferase levels	Alanine aminotransferase levels || ||	TRUE	igd	TIRAP	Tirap	2.68516e-72	chr11	126290931	0.0312086	9839_148	5.37032e-72	TRUE	inferred	CvmlQN	2	1	TRUE	0.00536925	0.0128428	0.174787	0.675892	0.893361
rs8354	T	C	T	C	-0.24	-0.00709917	0.10626	0.0798852	FALSE	FALSE	FALSE	ebi-a-GCST90025979	10	104436641	0.00379142	437724	0.051	Alanine aminotransferase levels || id:ebi-a-GCST90025979	Alanine aminotransferase levels	Alanine aminotransferase levels || ||	TRUE	igd	ARL3	ARL3	2.50594e-72	chr10	102676884	0.0133723	12571_14	5.01187e-72	TRUE	inferred	eK6Ec7	2	1	TRUE	0.0295799	0.0158833	3.46825	0.0625576	0.329529
rs872914	A	G	A	G	0.32	0.000842637	0.71065	0.706291	FALSE	FALSE	FALSE	ebi-a-GCST90025979	4	74718101	0.00225222	437724	0.69	Alanine aminotransferase levels || id:ebi-a-GCST90025979	Alanine aminotransferase levels	Alanine aminotransferase levels || ||	TRUE	igd	PF4V1	PF4V	1.54515e-298	chr4	73852384	0.00866953	5663_18	3.0903e-298	TRUE	inferred	V9mk0O	2	1	TRUE	0.00263324	0.00703855	0.139964	0.708317	0.913485
rs892090	G	T	G	T	-0.38	0.00927451	0.83554	0.826818	FALSE	FALSE	FALSE	ebi-a-GCST90025979	19	55539072	0.00278845	437724	0.00230001	Alanine aminotransferase levels || id:ebi-a-GCST90025979	Alanine aminotransferase levels	Alanine aminotransferase levels || ||	TRUE	igd	GP6	GPVI	1.81539e-259	chr19	55027704	0.0110499	3194_36	3.63078e-259	TRUE	inferred	gEH0ax	2	1	TRUE	-0.0244066	0.00737227	10.9601	0.000930972	0.0193435
rs9240	C	T	C	T	-0.09	-5.5395e-05	0.42799	0.423142	FALSE	FALSE	FALSE	ebi-a-GCST90025979	18	72910687	0.00208461	437724	0.93	Alanine aminotransferase levels || id:ebi-a-GCST90025979	Alanine aminotransferase levels	Alanine aminotransferase levels || ||	TRUE	igd	ZADH2	ZADH2	6.01132e-32	chr18	75198732	0.00768905	17345_12	1.20226e-31	TRUE	inferred	UCIrgg	2	1	TRUE	0.0006155	0.0231624	0.000706137	0.9788	0.98761
rs9416018	A	G	A	G	0.08	0.00495073	0.66848	0.616593	FALSE	FALSE	FALSE	ebi-a-GCST90025979	10	74100642	0.00212109	437724	0.0549997	Alanine aminotransferase levels || id:ebi-a-GCST90025979	Alanine aminotransferase levels	Alanine aminotransferase levels || ||	TRUE	igd	DNAJB12	DJB12	3.53973e-22	chr10	72340884	0.00832248	8006_12	7.07946e-22	TRUE	inferred	NobZXc	2	1	TRUE	0.0618841	0.027284	5.14448	0.0233204	0.212728
rs9471969	T	G	T	G	-0.14	-0.0127469	0.27714	0.255259	FALSE	FALSE	FALSE	ebi-a-GCST90025979	6	42906384	0.00236283	437724	3.29997e-08	Alanine aminotransferase levels || id:ebi-a-GCST90025979	Alanine aminotransferase levels	Alanine aminotransferase levels || ||	TRUE	igd	CNPY3	CNPY3	1.04465e-54	chr6	42938646	0.00901333	17327_3	2.0893e-54	TRUE	inferred	DWHUyJ	2	1	TRUE	0.0910493	0.0178663	25.9706	3.46661e-07	2.16085e-05
rs9640	A	T	A	T	0.28	-0.00561405	0.13479	0.141685	FALSE	TRUE	FALSE	ebi-a-GCST90025979	11	119209979	0.00296366	437724	0.0830004	Alanine aminotransferase levels || id:ebi-a-GCST90025979	Alanine aminotransferase levels	Alanine aminotransferase levels || ||	TRUE	igd	C1QTNF5	C1QTNF5	8.29793e-118	chr11	119339269	0.0121503	7810_20	1.65959e-117	TRUE	inferred	xTlW0V	2	1	TRUE	-0.0200502	0.0106202	3.56427	0.0590355	0.324695
MR analysis results of pQTL on erum alkaline phosphatase levels
SNP	effect_allele.exposure	other_allele.exposure	effect_allele.outcome	other_allele.outcome	beta.exposure	beta.outcome	eaf.exposure	eaf.outcome	remove	palindromic	ambiguous	id.outcome	chr	pos	se.outcome	samplesize.outcome	pval.outcome	outcome	originalname.outcome	outcome.deprecated	mr_keep.outcome	data_source.outcome	gene.exposure	info.exposure	pval.exposure	chr.exposure	pos.exposure	se.exposure	exposure	pval	mr_keep.exposure	pval_origin.exposure	id.exposure	action	SNP_index	mr_keep	beta_SMR	se_SMR	chisq_SMR	pval_SMR	pval_adj_SMR
rs1005364	G	C	G	C	-0.12	0.00445077	0.16299	0.157471	FALSE	TRUE	FALSE	ebi-a-GCST90025947	16	230481	0.00263433	437896	0.0239999	Serum alkaline phosphatase levels || id:ebi-a-GCST90025947	Serum alkaline phosphatase levels	Serum alkaline phosphatase levels || ||	TRUE	igd	HBQ1	HBAT	4.25569e-32	chr16	180482	0.0102265	18198_51	8.51138e-32	TRUE	inferred	1flzxR	2	1	TRUE	-0.0370897	0.0221791	2.79652	0.0944689	0.318301
rs10123355	A	G	A	G	-1.08	-0.225286	0.00402	2.61772e-05	FALSE	FALSE	FALSE	ebi-a-GCST90025947	9	104189904	0.189064	437896	0.25	Serum alkaline phosphatase levels || id:ebi-a-GCST90025947	Serum alkaline phosphatase levels	Serum alkaline phosphatase levels || ||	TRUE	igd	ALDOB	ALDOB	9.97631e-52	chr9	101427622	0.0715885	18185_118	1.99526e-51	FALSE	inferred	2pL1md	2	1	TRUE	0.208598	0.175604	1.41107	0.234878	0.538923
rs10142660	T	G	T	G	0.37	-0.00289373	0.13266	0.126828	FALSE	FALSE	FALSE	ebi-a-GCST90025947	14	105225620	0.00285896	437896	0.57	Serum alkaline phosphatase levels || id:ebi-a-GCST90025947	Serum alkaline phosphatase levels	Serum alkaline phosphatase levels || ||	TRUE	igd	ADSSL1	PURA1	2.94422e-203	chr14	104759283	0.012172	13998_26	5.88844e-203	TRUE	inferred	pQDJ6P	2	1	TRUE	-0.00782089	0.0077312	1.02334	0.311729	0.640586
rs10179340	G	A	G	A	0.11	0.000444898	0.86784	0.852784	FALSE	FALSE	FALSE	ebi-a-GCST90025947	2	3523324	0.00274884	437896	0.62	Serum alkaline phosphatase levels || id:ebi-a-GCST90025947	Serum alkaline phosphatase levels	Serum alkaline phosphatase levels || ||	TRUE	igd	ADI1	MTND	3.88124e-22	chr2	3519553	0.0114547	12457_10	7.76247e-22	TRUE	inferred	whkHQO	2	1	TRUE	0.00404453	0.024993	0.0261878	0.871443	0.969254
rs10225292	C	T	C	T	-0.09	-0.00463507	0.34802	0.387123	FALSE	FALSE	FALSE	ebi-a-GCST90025947	7	156173238	0.00194987	437896	0.0140001	Serum alkaline phosphatase levels || id:ebi-a-GCST90025947	Serum alkaline phosphatase levels	Serum alkaline phosphatase levels || ||	TRUE	igd	SHH	Sonic Hedgehog	1.09388e-26	chr7	156380544	0.00846751	2743_5	2.18776e-26	TRUE	inferred	PkRsfz	2	1	TRUE	0.0515008	0.0222004	5.38151	0.0203512	0.117375
rs1023264	T	C	T	C	0.14	-0.000936715	0.74169	0.669307	FALSE	FALSE	FALSE	ebi-a-GCST90025947	10	44893756	0.00201378	437896	0.53	Serum alkaline phosphatase levels || id:ebi-a-GCST90025947	Serum alkaline phosphatase levels	Serum alkaline phosphatase levels || ||	TRUE	igd	CXCL12	SDF-1	3.53973e-54	chr10	44398308	0.00905909	3516_60	7.07946e-54	TRUE	inferred	E9lrxa	2	1	TRUE	-0.00669082	0.0143907	0.216171	0.641973	0.885902
rs10437954	A	G	A	G	0.18	-0.0161919	0.88442	0.884079	FALSE	FALSE	FALSE	ebi-a-GCST90025947	12	58003922	0.00319043	437896	2.99999e-07	Serum alkaline phosphatase levels || id:ebi-a-GCST90025947	Serum alkaline phosphatase levels	Serum alkaline phosphatase levels || ||	TRUE	igd	ARHGEF25	ARHGP	6.90192e-49	chr12	57610139	0.0122881	13519_112	1.38038e-48	TRUE	inferred	beIDkK	2	1	TRUE	-0.089955	0.0187583	22.9966	1.62285e-06	3.79342e-05
rs1043836	T	C	T	C	-0.18	0.00108194	0.62962	0.639298	FALSE	FALSE	FALSE	ebi-a-GCST90025947	9	116136198	0.00195791	437896	0.8	Serum alkaline phosphatase levels || id:ebi-a-GCST90025947	Serum alkaline phosphatase levels	Serum alkaline phosphatase levels || ||	TRUE	igd	HDHD3	HDHD3	4.88619e-100	chr9	113373918	0.008491	19482_11	9.77237e-100	TRUE	inferred	NQ6xSw	2	1	TRUE	-0.00601078	0.010881	0.305159	0.580666	0.851644
rs10447396	A	G	A	G	0.12	0.00125457	0.24445	0.294117	FALSE	FALSE	FALSE	ebi-a-GCST90025947	6	36113598	0.00206167	437896	0.61	Serum alkaline phosphatase levels || id:ebi-a-GCST90025947	Serum alkaline phosphatase levels	Serum alkaline phosphatase levels || ||	TRUE	igd	MAPK13	MK13	3.53973e-36	chr6	36145821	0.00959676	5006_71	7.07946e-36	TRUE	inferred	w9LMaD	2	1	TRUE	0.0104548	0.0172009	0.369423	0.543319	0.829393
rs10466126	G	A	G	A	0.06	-0.00286333	0.74729	0.726201	FALSE	FALSE	FALSE	ebi-a-GCST90025947	10	135186806	0.00224279	437896	0.21	Serum alkaline phosphatase levels || id:ebi-a-GCST90025947	Serum alkaline phosphatase levels	Serum alkaline phosphatase levels || ||	TRUE	igd	ECHS1	Enoyl-CoA hydratase	0	chr10	133373302	0.00925803	17787_1	1e-10	TRUE	inferred	TWI5xk	2	1	TRUE	-0.0477222	0.0380982	1.56903	0.210348	0.500259
rs1047286	A	G	A	G	-0.06	0.00843202	0.24066	0.212971	FALSE	FALSE	FALSE	ebi-a-GCST90025947	19	6713262	0.00235246	437896	5.80003e-05	Serum alkaline phosphatase levels || id:ebi-a-GCST90025947	Serum alkaline phosphatase levels	Serum alkaline phosphatase levels || ||	TRUE	igd	MCEMP1	MCEM1	0	chr19	6713251	0.00888458	6283_60	0	TRUE	inferred	u7Aq0f	2	1	TRUE	-0.140534	0.0443879	10.0238	0.00154532	0.0137607
rs1047286	A	G	A	G	-0.07	0.00843202	0.24066	0.212971	FALSE	FALSE	FALSE	ebi-a-GCST90025947	19	6713262	0.00235246	437896	5.80003e-05	Serum alkaline phosphatase levels || id:ebi-a-GCST90025947	Serum alkaline phosphatase levels	Serum alkaline phosphatase levels || ||	TRUE	igd	TNFSF14	LIGHT	0	chr19	6713251	0.00939978	5988_49	0	TRUE	inferred	R0XTBc	2	1	TRUE	-0.120457	0.0372967	10.431	0.00123917	0.0118833
rs1049564	A	G	A	G	-0.17	0.00740243	0.16518	0.179782	FALSE	FALSE	FALSE	ebi-a-GCST90025947	14	20940606	0.00251377	437896	0.00589997	Serum alkaline phosphatase levels || id:ebi-a-GCST90025947	Serum alkaline phosphatase levels	Serum alkaline phosphatase levels || ||	TRUE	igd	PNP	PNP	5.61009e-56	chr14	20472447	0.010815	15435_4	1.12202e-55	TRUE	inferred	P1K9oC	2	1	TRUE	-0.0435437	0.0150441	8.37755	0.00379884	0.0308862
rs10501089	T	C	T	C	0.16	-0.000376034	0.07064	0.0387223	FALSE	FALSE	FALSE	ebi-a-GCST90025947	11	27788859	0.00490295	437896	0.75	Serum alkaline phosphatase levels || id:ebi-a-GCST90025947	Serum alkaline phosphatase levels	Serum alkaline phosphatase levels || ||	TRUE	igd	BDNF	BDNF	3.08298e-24	chr11	27767312	0.0158585	14047_78	6.16595e-24	TRUE	inferred	3H1RKJ	2	1	TRUE	-0.00235021	0.0306443	0.00588185	0.938868	0.988433
rs10501089	T	C	T	C	0.13	-0.000376034	0.07064	0.0387223	FALSE	FALSE	FALSE	ebi-a-GCST90025947	11	27788859	0.00490295	437896	0.75	Serum alkaline phosphatase levels || id:ebi-a-GCST90025947	Serum alkaline phosphatase levels	Serum alkaline phosphatase levels || ||	TRUE	igd	BDNF	BDNF	1.73368e-16	chr11	27767312	0.0159395	2421_7	3.46737e-16	TRUE	inferred	cqGXQE	2	1	TRUE	-0.00289257	0.0377167	0.00588167	0.938869	0.988433
rs1050916	G	A	G	A	-0.29	0.000344724	0.01125	0.0122317	FALSE	FALSE	FALSE	ebi-a-GCST90025947	7	43830880	0.00876633	437896	1	Serum alkaline phosphatase levels || id:ebi-a-GCST90025947	Serum alkaline phosphatase levels	Serum alkaline phosphatase levels || ||	TRUE	igd	BLVRA	BIEA	0	chr7	43791281	0.0374147	11382_5	0	TRUE	inferred	rwYsTo	2	1	TRUE	-0.0011887	0.0302291	0.00154631	0.968633	0.988433
rs10768174	A	G	A	G	0.18	-0.0041426	0.59501	0.57373	FALSE	FALSE	FALSE	ebi-a-GCST90025947	11	36079256	0.00191406	437896	0.015	Serum alkaline phosphatase levels || id:ebi-a-GCST90025947	Serum alkaline phosphatase levels	Serum alkaline phosphatase levels || ||	TRUE	igd	FJX1	FJX1	1.54515e-103	chr11	36057706	0.00834302	7921_65	3.0903e-103	TRUE	inferred	7CwXpC	2	1	TRUE	-0.0230144	0.010687	4.63753	0.0312801	0.155983
rs10770186	G	A	G	A	-0.12	0.0013151	0.54934	0.584489	FALSE	FALSE	FALSE	ebi-a-GCST90025947	12	122361412	0.00191962	437896	0.67	Serum alkaline phosphatase levels || id:ebi-a-GCST90025947	Serum alkaline phosphatase levels	Serum alkaline phosphatase levels || ||	TRUE	igd	PSMD9	PSMD9	7.39554e-49	chr12	121923506	0.00819468	13931_22	1.47911e-48	TRUE	inferred	gnDwSD	2	1	TRUE	-0.0109592	0.0160143	0.468314	0.493764	0.800621
rs10796961	A	G	A	G	-0.54	-0.00109366	0.98055	0.965226	FALSE	FALSE	FALSE	ebi-a-GCST90025947	1	156556321	0.00551985	437896	0.83	Serum alkaline phosphatase levels || id:ebi-a-GCST90025947	Serum alkaline phosphatase levels	Serum alkaline phosphatase levels || ||	TRUE	igd	APOA1BP	AIBP	9.0985e-80	chr1	156586529	0.0286088	16621_77	1.8197e-79	TRUE	inferred	37wTlV	2	1	TRUE	0.0020253	0.0102225	0.039252	0.84295	0.958247
rs10908821	G	C	G	C	0.49	0.000705055	0.10261	0.122437	FALSE	TRUE	FALSE	ebi-a-GCST90025947	1	161008535	0.00282444	437896	0.709999	Serum alkaline phosphatase levels || id:ebi-a-GCST90025947	Serum alkaline phosphatase levels	Serum alkaline phosphatase levels || ||	TRUE	igd	TSTD1	KAT	1.04465e-298	chr1	161038745	0.0132714	19277_4	2.0893e-298	TRUE	inferred	JQYlrw	2	1	TRUE	0.00143889	0.0057643	0.0623105	0.802881	0.934938
rs10972159	A	G	A	G	-0.56	-0.0105863	0.0311	0.0180251	FALSE	FALSE	FALSE	ebi-a-GCST90025947	9	34593086	0.0069611	437896	0.12	Serum alkaline phosphatase levels || id:ebi-a-GCST90025947	Serum alkaline phosphatase levels	Serum alkaline phosphatase levels || ||	TRUE	igd	CNTFR	CNTFR alpha	4.15882e-125	chr9	34593088	0.0235673	14101_2	8.31764e-125	TRUE	inferred	JOdTl6	2	1	TRUE	0.0189041	0.012456	2.30334	0.129096	0.371401
rs11078596	T	C	T	C	-0.17	-0.0359625	0.21819	0.182852	FALSE	FALSE	FALSE	ebi-a-GCST90025947	17	1618262	0.00244604	437896	7.8001e-51	Serum alkaline phosphatase levels || id:ebi-a-GCST90025947	Serum alkaline phosphatase levels	Serum alkaline phosphatase levels || ||	TRUE	igd	SERPINF2	a2-Antiplasmin	7.56781e-69	chr17	1714968	0.00971602	3024_18	1.51356e-68	TRUE	inferred	niJi8h	2	1	TRUE	0.211544	0.0187938	126.699	2.16169e-29	4.04236e-27
rs11085197	C	G	C	G	-0.1	0.00850613	0.24055	0.213017	FALSE	TRUE	FALSE	ebi-a-GCST90025947	19	6713175	0.00235238	437896	5.19996e-05	Serum alkaline phosphatase levels || id:ebi-a-GCST90025947	Serum alkaline phosphatase levels	Serum alkaline phosphatase levels || ||	TRUE	igd	C3	C3b	3.22827e-28	chr19	6713164	0.00913025	4480_59	6.45654e-28	TRUE	inferred	E1nQdu	2	1	TRUE	-0.0850613	0.0247727	11.7901	0.000595455	0.00618611
rs111451538	A	G	A	G	-1.34	0.0448814	0.0053	0.000513443	FALSE	FALSE	FALSE	ebi-a-GCST90025947	5	306807	0.0532178	437896	0.79	Serum alkaline phosphatase levels || id:ebi-a-GCST90025947	Serum alkaline phosphatase levels	Serum alkaline phosphatase levels || ||	TRUE	igd	PDCD6	PDCD6	1.58114e-126	chr5	306692	0.0560701	19488_1	3.16228e-126	TRUE	inferred	fcbRj4	2	1	TRUE	-0.0334936	0.0397395	0.71036	0.399324	0.728682
rs11264535	C	G	C	G	-0.08	0.00368523	0.29209	0.338728	FALSE	TRUE	FALSE	ebi-a-GCST90025947	1	156722424	0.00194549	437896	0.0769999	Serum alkaline phosphatase levels || id:ebi-a-GCST90025947	Serum alkaline phosphatase levels	Serum alkaline phosphatase levels || ||	TRUE	igd	HDGF	HDGF	1.94523e-18	chr1	156752632	0.00921452	16758_96	3.89045e-18	TRUE	inferred	4BxJtu	2	1	TRUE	-0.0460654	0.0248907	3.42511	0.064212	0.255926
rs11264535	C	G	C	G	-0.08	0.00368523	0.29209	0.338728	FALSE	TRUE	FALSE	ebi-a-GCST90025947	1	156722424	0.00194549	437896	0.0769999	Serum alkaline phosphatase levels || id:ebi-a-GCST90025947	Serum alkaline phosphatase levels	Serum alkaline phosphatase levels || ||	TRUE	igd	HDGF	HDGF	3.88124e-18	chr1	156752632	0.00929903	8953_47	7.76247e-18	TRUE	inferred	tKjlzY	2	1	TRUE	-0.0460654	0.0249011	3.42224	0.0643236	0.255926
rs113152874	C	G	C	G	0.78	-0.00389922	0.01745	0.0322146	FALSE	TRUE	FALSE	ebi-a-GCST90025947	12	113867073	0.00561277	437896	0.3	Serum alkaline phosphatase levels || id:ebi-a-GCST90025947	Serum alkaline phosphatase levels	Serum alkaline phosphatase levels || ||	TRUE	igd	SDSL	SDSL	2.1329e-147	chr12	113429268	0.0301994	17777_31	4.2658e-147	TRUE	inferred	sGpPaO	2	1	TRUE	-0.004999	0.00719846	0.482266	0.487398	0.799503
rs113400125	T	C	T	C	0.69	-0.0150312	0.02654	0.0260592	FALSE	FALSE	FALSE	ebi-a-GCST90025947	5	38406251	0.00645627	437896	0.0109999	Serum alkaline phosphatase levels || id:ebi-a-GCST90025947	Serum alkaline phosphatase levels	Serum alkaline phosphatase levels || ||	TRUE	igd	EGFLAM	EGFLA	5.3576e-150	chr5	38406149	0.0264787	12338_27	1.07152e-149	TRUE	inferred	Q95p7w	2	2	TRUE	-0.0217843	0.00939418	5.37738	0.0203994	0.117375
rs1135816	G	A	G	A	-0.23	-0.000941828	0.37818	0.407484	FALSE	FALSE	FALSE	ebi-a-GCST90025947	12	9750669	0.00194059	437896	0.96	Serum alkaline phosphatase levels || id:ebi-a-GCST90025947	Serum alkaline phosphatase levels	Serum alkaline phosphatase levels || ||	TRUE	igd	KLRB1	KLRB1	2.68516e-177	chr12	9598073	0.0081084	10809_14	5.37032e-177	TRUE	inferred	1QIwew	2	1	TRUE	0.0040949	0.00843858	0.235477	0.627492	0.885902
rs113859572	T	C	T	C	0.71	-0.0012395	0.02075	0.0101303	FALSE	FALSE	FALSE	ebi-a-GCST90025947	17	60742307	0.00974008	437896	0.94	Serum alkaline phosphatase levels || id:ebi-a-GCST90025947	Serum alkaline phosphatase levels	Serum alkaline phosphatase levels || ||	TRUE	igd	MRC2	MRC2	2.28544e-138	chr17	62664946	0.0283868	3041_55	4.57088e-138	TRUE	inferred	fehx0h	2	1	TRUE	-0.00174577	0.0137186	0.0161941	0.898738	0.975636
rs114464628	A	G	A	G	-0.27	0.00600718	0.0443	0.0397823	FALSE	FALSE	FALSE	ebi-a-GCST90025947	5	148533724	0.00486234	437896	0.33	Serum alkaline phosphatase levels || id:ebi-a-GCST90025947	Serum alkaline phosphatase levels	Serum alkaline phosphatase levels || ||	TRUE	igd	ABLIM3	ABLM3	4.06415e-46	chr5	149154161	0.0190029	13578_98	8.12831e-46	TRUE	inferred	XlklcD	2	1	TRUE	-0.0222488	0.0180766	1.51488	0.218395	0.510499
rs114780909	A	T	A	T	-1.86	-0.0251598	0.00479	0.00869304	FALSE	TRUE	FALSE	ebi-a-GCST90025947	3	186360255	0.0106407	437896	0.0064	Serum alkaline phosphatase levels || id:ebi-a-GCST90025947	Serum alkaline phosphatase levels	Serum alkaline phosphatase levels || ||	TRUE	igd	FETUB	FETUB	1.73368e-223	chr3	186642466	0.0583222	3367_8	3.46737e-223	TRUE	inferred	z6tjLu	2	1	TRUE	0.0135268	0.00573651	5.56024	0.0183729	0.109071
rs115396821	A	G	A	G	-0.53	-0.0140645	0.01227	0.00391005	FALSE	FALSE	FALSE	ebi-a-GCST90025947	4	110890274	0.0155179	437896	0.5	Serum alkaline phosphatase levels || id:ebi-a-GCST90025947	Serum alkaline phosphatase levels	Serum alkaline phosphatase levels || ||	TRUE	igd	EGF	EGF	2.56431e-47	chr4	109969118	0.036804	5509_7	5.12861e-47	TRUE	inferred	L2nzaK	2	1	TRUE	0.0265368	0.029337	0.818212	0.365703	0.717336
rs11539938	C	T	C	T	-0.05	-0.00774385	0.43588	0.416012	FALSE	FALSE	FALSE	ebi-a-GCST90025947	19	3062857	0.00197628	437896	2.39999e-05	Serum alkaline phosphatase levels || id:ebi-a-GCST90025947	Serum alkaline phosphatase levels	Serum alkaline phosphatase levels || ||	TRUE	igd	AES	AES	0	chr19	3062859	0.00762161	18396_10	1e-10	TRUE	inferred	YIu2Rr	2	1	TRUE	0.154877	0.0460394	11.3166	0.00076818	0.00756051
rs11541763	C	G	C	G	-0.19	-0.0147421	0.1648	0.162822	FALSE	TRUE	FALSE	ebi-a-GCST90025947	16	2301520	0.00259179	437896	5.99998e-10	Serum alkaline phosphatase levels || id:ebi-a-GCST90025947	Serum alkaline phosphatase levels	Serum alkaline phosphatase levels || ||	TRUE	igd	DCI	D3D2	2.18258e-70	chr16	2251519	0.0107358	19367_34	4.36516e-70	TRUE	inferred	Rre3BZ	2	1	TRUE	0.07759	0.0143282	29.3243	6.12245e-08	1.90816e-06
rs11544513	T	G	T	G	-0.33	-0.0136672	0.00515	0.00330782	FALSE	FALSE	FALSE	ebi-a-GCST90025947	1	8926474	0.0161638	437896	0.37	Serum alkaline phosphatase levels || id:ebi-a-GCST90025947	Serum alkaline phosphatase levels	Serum alkaline phosphatase levels || ||	TRUE	igd	ENO1	Alpha enolase	2e-10	chr1	8866415	0.0527598	11105_171	4e-10	TRUE	inferred	6DVL1B	2	1	TRUE	0.0414158	0.0494267	0.702113	0.402074	0.728682
rs11545029	A	G	A	G	0.07	0.00188265	0.6174	0.600975	FALSE	FALSE	FALSE	ebi-a-GCST90025947	16	78420775	0.0019497	437896	0.26	Serum alkaline phosphatase levels || id:ebi-a-GCST90025947	Serum alkaline phosphatase levels	Serum alkaline phosphatase levels || ||	TRUE	igd	WWOX	WWOX	3.15479e-18	chr16	78386878	0.00811425	17724_3	6.30957e-18	TRUE	inferred	NdIPVL	2	1	TRUE	0.026895	0.0280268	0.920866	0.337248	0.670908
rs11548618	A	G	A	G	1.91	-0.00110417	0.00286	0.00664912	FALSE	FALSE	FALSE	ebi-a-GCST90025947	4	76943947	0.0121537	437896	0.95	Serum alkaline phosphatase levels || id:ebi-a-GCST90025947	Serum alkaline phosphatase levels	Serum alkaline phosphatase levels || ||	TRUE	igd	CXCL10	IP-10	1.34577e-135	chr4	76022794	0.0771539	4141_79	2.69153e-135	TRUE	inferred	wBPnvh	2	1	TRUE	-0.000578099	0.00636324	0.00825371	0.927612	0.988433
rs11556868	T	C	T	C	0.09	0.00403819	0.1316	0.123926	FALSE	FALSE	FALSE	ebi-a-GCST90025947	1	111778325	0.0028025	437896	0.0700003	Serum alkaline phosphatase levels || id:ebi-a-GCST90025947	Serum alkaline phosphatase levels	Serum alkaline phosphatase levels || ||	TRUE	igd	CHI3L2	CH3L2	0	chr1	111235703	0.0122618	9383_24	0	TRUE	inferred	eKVmvg	2	1	TRUE	0.0448688	0.0317333	1.99921	0.157381	0.426525
rs11557488	A	G	A	G	0.11	-0.00113513	0.2142	0.220373	FALSE	FALSE	FALSE	ebi-a-GCST90025947	19	11558275	0.00236697	437896	0.51	Serum alkaline phosphatase levels || id:ebi-a-GCST90025947	Serum alkaline phosphatase levels	Serum alkaline phosphatase levels || ||	TRUE	igd	PRKCSH	GLU2B	8.49122e-32	chr19	11447460	0.00942134	5687_5	1.69824e-31	TRUE	inferred	AJ9y5V	2	1	TRUE	-0.0103194	0.0215361	0.229601	0.63182	0.885902
rs11557652	T	A	T	A	-0.15	0.0139694	0.03389	0.0214518	FALSE	TRUE	FALSE	ebi-a-GCST90025947	5	10256172	0.00667506	437896	0.0109999	Serum alkaline phosphatase levels || id:ebi-a-GCST90025947	Serum alkaline phosphatase levels	Serum alkaline phosphatase levels || ||	TRUE	igd	CCT5	TCP-1-epsilon	0	chr5	10256060	0.0221241	12569_25	0	TRUE	inferred	t2SmVU	2	1	TRUE	-0.0931293	0.0465721	3.99872	0.0455349	0.198562
rs11568819	A	G	A	G	0.57	-0.00498675	0.0663	0.0615359	FALSE	FALSE	FALSE	ebi-a-GCST90025947	11	102401633	0.00393396	437896	0.14	Serum alkaline phosphatase levels || id:ebi-a-GCST90025947	Serum alkaline phosphatase levels	Serum alkaline phosphatase levels || ||	TRUE	igd	MMP7	MMP-7	2.08435e-251	chr11	102530902	0.016841	2789_26	4.16869e-251	TRUE	inferred	bsUR41	2	1	TRUE	-0.00874868	0.00690652	1.6046	0.205253	0.495255
rs115868021	G	C	G	C	-0.37	-0.00919064	0.01603	0.00545177	FALSE	TRUE	FALSE	ebi-a-GCST90025947	1	160811374	0.0128707	437896	0.23	Serum alkaline phosphatase levels || id:ebi-a-GCST90025947	Serum alkaline phosphatase levels	Serum alkaline phosphatase levels || ||	TRUE	igd	CD244	CD244	2.39315e-31	chr1	160841584	0.0319318	5063_12	4.7863e-31	TRUE	inferred	RUDsaY	2	1	TRUE	0.0248396	0.0348517	0.507973	0.476017	0.787746
rs11591147	T	G	T	G	-0.89	-0.00274621	0.01208	0.0176524	FALSE	FALSE	FALSE	ebi-a-GCST90025947	1	55505647	0.00713036	437896	0.780001	Serum alkaline phosphatase levels || id:ebi-a-GCST90025947	Serum alkaline phosphatase levels	Serum alkaline phosphatase levels || ||	TRUE	igd	PCSK9	PCSK9	1.99054e-117	chr1	55039974	0.0386841	5231_79	3.98107e-117	TRUE	inferred	3mgZYV	2	1	TRUE	0.00308563	0.00801276	0.148294	0.700171	0.902979
rs116350534	G	T	G	T	-0.27	-0.0128135	0.00984	0.0222297	FALSE	FALSE	FALSE	ebi-a-GCST90025947	2	188343762	0.00640177	437896	0.051	Serum alkaline phosphatase levels || id:ebi-a-GCST90025947	Serum alkaline phosphatase levels	Serum alkaline phosphatase levels || ||	TRUE	igd	TFPI	TFPI	0	chr2	187479035	0.0417059	3336_50	1e-10	TRUE	inferred	sjXpE7	2	1	TRUE	0.0474574	0.0248176	3.65669	0.0558444	0.232065
rs11640587	G	C	G	C	0.12	-0.0037372	0.61902	0.615721	FALSE	TRUE	FALSE	ebi-a-GCST90025947	16	4264223	0.00195166	437896	0.0389996	Serum alkaline phosphatase levels || id:ebi-a-GCST90025947	Serum alkaline phosphatase levels	Serum alkaline phosphatase levels || ||	TRUE	igd	SRL	SRCA	3.15479e-46	chr16	4214222	0.00843519	10940_25	6.30957e-46	TRUE	inferred	hjNHDG	2	1	TRUE	-0.0311433	0.0164105	3.60152	0.0577267	0.23725
rs116482870	T	C	T	C	-0.24	0.0153954	0.04773	0.0639063	FALSE	FALSE	FALSE	ebi-a-GCST90025947	3	50339622	0.00390495	437896	9.09997e-06	Serum alkaline phosphatase levels || id:ebi-a-GCST90025947	Serum alkaline phosphatase levels	Serum alkaline phosphatase levels || ||	TRUE	igd	HYAL1	HYAL1	7.2272e-37	chr3	50302191	0.0190026	8309_12	1.44544e-36	TRUE	inferred	KEIlaE	2	1	TRUE	-0.0641475	0.0170449	14.1634	0.000167596	0.00208936
rs116843064	A	G	A	G	-0.32	-0.0334143	0.02426	0.0193156	FALSE	FALSE	FALSE	ebi-a-GCST90025947	19	8429323	0.00713447	437896	2.69998e-08	Serum alkaline phosphatase levels || id:ebi-a-GCST90025947	Serum alkaline phosphatase levels	Serum alkaline phosphatase levels || ||	TRUE	igd	ANGPTL4	ANGL4	3.30347e-35	chr19	8364439	0.0259625	3796_79	6.60693e-35	TRUE	inferred	3j7hTB	2	1	TRUE	0.10442	0.0238506	19.1676	1.19729e-05	0.000235677
rs116869551	T	C	T	C	0.21	0.0073528	0.13901	0.138076	FALSE	FALSE	FALSE	ebi-a-GCST90025947	16	1876619	0.00275966	437896	0.00430002	Serum alkaline phosphatase levels || id:ebi-a-GCST90025947	Serum alkaline phosphatase levels	Serum alkaline phosphatase levels || ||	TRUE	igd	HAGH	GLO2	3.15479e-73	chr16	1826618	0.0116264	19267_14	6.30957e-73	TRUE	inferred	QCWgba	2	1	TRUE	0.0350133	0.0132834	6.94777	0.00839236	0.057068
rs116887052	T	G	T	G	3.23	0.0260883	0.00045	0.001605	FALSE	FALSE	FALSE	ebi-a-GCST90025947	10	95353604	0.0241807	437896	0.15	Serum alkaline phosphatase levels || id:ebi-a-GCST90025947	Serum alkaline phosphatase levels	Serum alkaline phosphatase levels || ||	TRUE	igd	RBP4	RBP	1.90095e-63	chr10	93593847	0.192564	15633_6	3.80189e-63	TRUE	inferred	RDBarF	2	1	TRUE	0.00807687	0.00750175	1.15921	0.28163	0.598464
rs116897071	C	T	C	T	0.32	0.0150599	0.00989	0.011606	FALSE	FALSE	FALSE	ebi-a-GCST90025947	11	130332457	0.00917556	437896	0.26	Serum alkaline phosphatase levels || id:ebi-a-GCST90025947	Serum alkaline phosphatase levels	Serum alkaline phosphatase levels || ||	TRUE	igd	ADAMTS15	ATS15	7.56781e-16	chr11	130462562	0.0401212	4533_76	0	TRUE	inferred	LtrBM3	2	1	TRUE	0.0470622	0.0292745	2.58444	0.107919	0.347944
rs117014375	A	G	A	G	-1.88	-0.0193274	0.00381	0.00849059	FALSE	FALSE	FALSE	ebi-a-GCST90025947	13	46733070	0.0110712	437896	0.1	Serum alkaline phosphatase levels || id:ebi-a-GCST90025947	Serum alkaline phosphatase levels	Serum alkaline phosphatase levels || ||	TRUE	igd	LCP1	L-plastin	1.14543e-180	chr13	46158935	0.0656481	17231_1	2.29087e-180	TRUE	inferred	pHdOeO	2	1	TRUE	0.0102805	0.00589987	3.03631	0.0814206	0.289058
rs117103342	T	C	T	C	-0.8	0.00639658	0.01379	0.00750785	FALSE	FALSE	FALSE	ebi-a-GCST90025947	13	38156538	0.0114357	437896	0.54	Serum alkaline phosphatase levels || id:ebi-a-GCST90025947	Serum alkaline phosphatase levels	Serum alkaline phosphatase levels || ||	TRUE	igd	POSTN	Periostin	1.34577e-115	chr13	37582401	0.0350519	3457_57	2.69153e-115	TRUE	inferred	TPYaQv	2	1	TRUE	-0.00799573	0.0142989	0.312687	0.576036	0.850355
rs117165873	G	A	G	A	-0.32	0.0382525	0.01374	0.00405274	FALSE	FALSE	FALSE	ebi-a-GCST90025947	8	2054077	0.0151942	437896	0.0179999	Serum alkaline phosphatase levels || id:ebi-a-GCST90025947	Serum alkaline phosphatase levels	Serum alkaline phosphatase levels || ||	TRUE	igd	MYOM2	MYOM2	1.04465e-19	chr8	2106287	0.0355221	13534_20	2.0893e-19	TRUE	inferred	jD53yG	2	1	TRUE	-0.119539	0.0493012	5.87901	0.0153224	0.0939441
rs11727676	C	T	C	T	0.24	0.0117585	0.10368	0.0965483	FALSE	FALSE	FALSE	ebi-a-GCST90025947	4	145659064	0.00323307	437896	0.0012	Serum alkaline phosphatase levels || id:ebi-a-GCST90025947	Serum alkaline phosphatase levels	Serum alkaline phosphatase levels || ||	TRUE	igd	HHIP	HHIP	2.50594e-70	chr4	144737912	0.013567	10833_64	5.01187e-70	TRUE	inferred	x0BcYT	2	1	TRUE	0.0489938	0.0137529	12.6909	0.000367431	0.0042235
rs117399000	A	G	A	G	-0.56	-0.00465895	0.02683	0.0319537	FALSE	FALSE	FALSE	ebi-a-GCST90025947	17	50213731	0.0053837	437896	0.21	Serum alkaline phosphatase levels || id:ebi-a-GCST90025947	Serum alkaline phosphatase levels	Serum alkaline phosphatase levels || ||	TRUE	igd	CA10	Carbonic Anhydrase X	3.30347e-106	chr17	52136371	0.0256206	13666_222	6.60693e-106	TRUE	inferred	9T21Aj	2	1	TRUE	0.00831955	0.00962128	0.747712	0.387202	0.728682
rs118123280	A	G	A	G	-1.01	-0.00362431	0.01552	0.0157919	FALSE	FALSE	FALSE	ebi-a-GCST90025947	17	4060233	0.00766733	437896	0.42	Serum alkaline phosphatase levels || id:ebi-a-GCST90025947	Serum alkaline phosphatase levels	Serum alkaline phosphatase levels || ||	TRUE	igd	CYB5D2	NEUFC	1.22735e-234	chr17	4156939	0.0308999	10924_258	2.45471e-234	TRUE	inferred	UDBvcI	2	1	TRUE	0.00358843	0.00759221	0.223394	0.636466	0.885902
rs119455955	A	G	A	G	-1.92	-0.0596176	0.00291	0.000260613	FALSE	FALSE	FALSE	ebi-a-GCST90025947	11	6638271	0.069168	437896	0.47	Serum alkaline phosphatase levels || id:ebi-a-GCST90025947	Serum alkaline phosphatase levels	Serum alkaline phosphatase levels || ||	TRUE	igd	TPP1	TPP1	4.25569e-155	chr11	6617040	0.0724394	17691_1	8.51138e-155	TRUE	inferred	VGjbyf	2	1	TRUE	0.0310508	0.036044	0.742129	0.38898	0.728682
rs12100668	A	G	A	G	-0.17	-0.00482007	0.59231	0.606261	FALSE	FALSE	FALSE	ebi-a-GCST90025947	14	69793475	0.00195342	437896	0.01	Serum alkaline phosphatase levels || id:ebi-a-GCST90025947	Serum alkaline phosphatase levels	Serum alkaline phosphatase levels || ||	TRUE	igd	GALNT16	GLTL1	3.62218e-91	chr14	69326758	0.00840965	8923_94	7.24436e-91	TRUE	inferred	JW1Bta	2	1	TRUE	0.0283534	0.011576	5.99919	0.0143125	0.0907265
rs12137007	G	A	G	A	-0.21	-7.45744e-05	0.17654	0.205113	FALSE	FALSE	FALSE	ebi-a-GCST90025947	1	160463406	0.00228583	437896	0.75	Serum alkaline phosphatase levels || id:ebi-a-GCST90025947	Serum alkaline phosphatase levels	Serum alkaline phosphatase levels || ||	TRUE	igd	SLAMF6	SLAF6	1.17211e-91	chr1	160493616	0.0103599	5128_53	2.34423e-91	TRUE	inferred	rRQHFI	2	1	TRUE	0.000355116	0.0108849	0.00106436	0.973974	0.98919
rs121912698	T	C	T	C	-1.47	0.0168905	0.00704	0.00393218	FALSE	FALSE	FALSE	ebi-a-GCST90025947	3	52022837	0.015884	437896	0.12	Serum alkaline phosphatase levels || id:ebi-a-GCST90025947	Serum alkaline phosphatase levels	Serum alkaline phosphatase levels || ||	TRUE	igd	ACY1	Aminoacylase-1	1.90095e-199	chr3	51988821	0.0488242	3343_1	3.80189e-199	TRUE	inferred	ozQgpi	2	1	TRUE	-0.0114901	0.0108122	1.12934	0.287917	0.60798
rs1229984	C	T	C	T	-0.43	0.10011	0.99586	0.970226	FALSE	FALSE	FALSE	ebi-a-GCST90025947	4	100239319	0.00609806	437896	1.80011e-67	Serum alkaline phosphatase levels || id:ebi-a-GCST90025947	Serum alkaline phosphatase levels	Serum alkaline phosphatase levels || ||	TRUE	igd	ADH1B	ADH1B	0	chr4	99318162	0.061834	9834_62	0	TRUE	inferred	kZPyQU	2	1	TRUE	-0.232814	0.0363584	41.0022	1.52054e-10	6.31871e-09
rs1245548	A	G	A	G	0.19	-0.00083003	0.45859	0.442823	FALSE	FALSE	FALSE	ebi-a-GCST90025947	10	73845884	0.00193235	437896	0.709999	Serum alkaline phosphatase levels || id:ebi-a-GCST90025947	Serum alkaline phosphatase levels	Serum alkaline phosphatase levels || ||	TRUE	igd	SPOCK2	Testican-2	5.11646e-117	chr10	72086126	0.00827315	5491_12	1.02329e-116	TRUE	inferred	Bi0akz	2	1	TRUE	-0.00436858	0.010172	0.184444	0.667582	0.885902
rs12459454	G	A	G	A	-0.07	0.000532503	0.32116	0.292927	FALSE	FALSE	FALSE	ebi-a-GCST90025947	19	42263143	0.0020733	437896	0.780001	Serum alkaline phosphatase levels || id:ebi-a-GCST90025947	Serum alkaline phosphatase levels	Serum alkaline phosphatase levels || ||	TRUE	igd	CEACAM8	CEAM8	2.50594e-17	chr19	41759235	0.00834683	18873_8	5.01187e-17	TRUE	inferred	QKDqO2	2	1	TRUE	-0.00760719	0.0296325	0.0659041	0.797396	0.934133
rs1250259	A	T	A	T	-0.16	0.000645295	0.6733	0.733854	FALSE	TRUE	FALSE	ebi-a-GCST90025947	2	216300482	0.00214757	437896	0.86	Serum alkaline phosphatase levels || id:ebi-a-GCST90025947	Serum alkaline phosphatase levels	Serum alkaline phosphatase levels || ||	TRUE	igd	FN1	FN1.4	3.15479e-81	chr2	215435759	0.00839802	3435_53	6.30957e-81	TRUE	inferred	vgFpft	2	1	TRUE	-0.00403309	0.013424	0.0902639	0.763842	0.934133
rs12566888	T	G	T	G	-0.1	0.00261853	0.063	0.0883195	FALSE	FALSE	FALSE	ebi-a-GCST90025947	1	156869047	0.00324809	437896	0.630001	Serum alkaline phosphatase levels || id:ebi-a-GCST90025947	Serum alkaline phosphatase levels	Serum alkaline phosphatase levels || ||	TRUE	igd	PEAR1	PEAR1	2e-10	chr1	156899255	0.0160711	8892_14	5e-10	TRUE	inferred	NHeHbk	2	1	TRUE	-0.0261853	0.0327524	0.639189	0.424005	0.744496
rs12602950	A	G	A	G	-0.08	0.00461301	0.70312	0.726488	FALSE	FALSE	FALSE	ebi-a-GCST90025947	17	40123829	0.00215038	437896	0.00809991	Serum alkaline phosphatase levels || id:ebi-a-GCST90025947	Serum alkaline phosphatase levels	Serum alkaline phosphatase levels || ||	TRUE	igd	CNP	CN37	5.61009e-20	chr17	41971811	0.00881405	6609_22	1.12202e-19	TRUE	inferred	sBIJBb	2	1	TRUE	-0.0576626	0.0276203	4.35845	0.0368259	0.176575
rs1260326	C	T	C	T	-0.09	-0.0536789	0.65868	0.59828	FALSE	FALSE	FALSE	ebi-a-GCST90025947	2	27730940	0.00195183	437896	1.39959e-186	Serum alkaline phosphatase levels || id:ebi-a-GCST90025947	Serum alkaline phosphatase levels	Serum alkaline phosphatase levels || ||	TRUE	igd	GCKR	GCKR	2.8772e-25	chr2	27508073	0.00872138	5223_59	5.7544e-25	TRUE	inferred	o7tZFC	2	1	TRUE	0.596432	0.0617317	93.3482	4.38571e-22	5.46752e-20
rs12721043	A	C	A	C	-0.63	0.0137574	0.00919	0.0109586	FALSE	FALSE	FALSE	ebi-a-GCST90025947	11	116692293	0.00920247	437896	0.14	Serum alkaline phosphatase levels || id:ebi-a-GCST90025947	Serum alkaline phosphatase levels	Serum alkaline phosphatase levels || ||	TRUE	igd	APOA4	Apo A-IV	1.99054e-48	chr11	116821577	0.0432212	17685_9	3.98107e-48	TRUE	inferred	hLU7UT	2	1	TRUE	-0.0218371	0.0146837	2.21167	0.136971	0.385166
rs12749939	T	C	T	C	-0.27	0.00231263	0.28789	0.254389	FALSE	FALSE	FALSE	ebi-a-GCST90025947	1	45478433	0.00213078	437896	0.29	Serum alkaline phosphatase levels || id:ebi-a-GCST90025947	Serum alkaline phosphatase levels	Serum alkaline phosphatase levels || ||	TRUE	igd	UROD	DCUP	7.2272e-217	chr1	45012761	0.0085958	19289_29	1.44544e-216	TRUE	inferred	0eNs8J	2	1	TRUE	-0.0085653	0.00789649	1.17657	0.278056	0.59766
rs12953909	T	C	T	C	0.78	0.00336381	0.02404	0.00793868	FALSE	FALSE	FALSE	ebi-a-GCST90025947	18	61322980	0.0112354	437896	0.61	Serum alkaline phosphatase levels || id:ebi-a-GCST90025947	Serum alkaline phosphatase levels	Serum alkaline phosphatase levels || ||	TRUE	igd	SERPINB4	SCCA2	8.10905e-207	chr18	63655746	0.0254354	15444_45	1.62181e-206	TRUE	inferred	oYinm2	2	1	TRUE	0.00431258	0.014405	0.0896282	0.76465	0.934133
rs13167730	T	G	T	G	0.38	0.00771479	0.08121	0.095859	FALSE	FALSE	FALSE	ebi-a-GCST90025947	5	79370247	0.00322998	437896	0.061	Serum alkaline phosphatase levels || id:ebi-a-GCST90025947	Serum alkaline phosphatase levels	Serum alkaline phosphatase levels || ||	TRUE	igd	THBS4	TSP4	2.81171e-133	chr5	80074424	0.0154854	3340_53	5.62341e-133	TRUE	inferred	srMDoE	2	1	TRUE	0.0203021	0.00854012	5.65137	0.0174418	0.105213
rs13283456	T	C	T	C	-0.1	-0.0011777	0.18239	0.207496	FALSE	FALSE	FALSE	ebi-a-GCST90025947	9	130884753	0.00234631	437896	0.33	Serum alkaline phosphatase levels || id:ebi-a-GCST90025947	Serum alkaline phosphatase levels	Serum alkaline phosphatase levels || ||	TRUE	igd	PTGES2	PGES2	3.08298e-21	chr9	128122474	0.0106529	18458_4	6.16595e-21	TRUE	inferred	pOCbbr	2	1	TRUE	0.011777	0.0234966	0.251223	0.616216	0.876291
rs1354034	C	T	C	T	-0.09	-0.000340716	0.61881	0.599941	FALSE	FALSE	FALSE	ebi-a-GCST90025947	3	56849749	0.00193572	437896	0.66	Serum alkaline phosphatase levels || id:ebi-a-GCST90025947	Serum alkaline phosphatase levels	Serum alkaline phosphatase levels || ||	TRUE	igd	ARF4	ARF4	5e-26	chr3	56815721	0.00858273	18408_26	1e-25	TRUE	inferred	uTdxyo	2	1	TRUE	0.00378573	0.021511	0.0309726	0.860302	0.963488
rs136148	T	C	T	C	-0.35	-0.00316097	0.7514	0.692196	FALSE	FALSE	FALSE	ebi-a-GCST90025947	22	36652931	0.00206868	437896	0.33	Serum alkaline phosphatase levels || id:ebi-a-GCST90025947	Serum alkaline phosphatase levels	Serum alkaline phosphatase levels || ||	TRUE	igd	APOL1	Apo L1	0	chr22	36256885	0.00914631	11510_31	2.18772267978504e-320	TRUE	inferred	4dZmXA	2	1	TRUE	0.00903134	0.00591522	2.33111	0.126812	0.370528
rs136730	G	A	G	A	-1.26	-0.00993233	0.99673	0.990144	FALSE	FALSE	FALSE	ebi-a-GCST90025947	22	45923827	0.019629	437896	0.77	Serum alkaline phosphatase levels || id:ebi-a-GCST90025947	Serum alkaline phosphatase levels	Serum alkaline phosphatase levels || ||	TRUE	igd	FBLN1	fibulin 1	8.49122e-72	chr22	45527947	0.0704711	6470_19	1.69824e-71	TRUE	inferred	PINTDC	2	1	TRUE	0.0078828	0.0155848	0.255834	0.612997	0.875162
rs138066238	A	T	A	T	-0.59	-0.00209494	0.0061	0.00524632	FALSE	TRUE	FALSE	ebi-a-GCST90025947	17	61684629	0.0137082	437896	0.54	Serum alkaline phosphatase levels || id:ebi-a-GCST90025947	Serum alkaline phosphatase levels	Serum alkaline phosphatase levels || ||	TRUE	igd	TACO1	TACO1	2.7477e-29	chr17	63607269	0.0528034	9257_14	5.49541e-29	TRUE	inferred	SjAonl	2	1	TRUE	0.00355075	0.0232364	0.0233508	0.878548	0.969254
rs138205828	C	T	C	T	-0.85	-0.0380581	0.01656	0.00384928	FALSE	FALSE	FALSE	ebi-a-GCST90025947	22	51021062	0.0175597	437896	0.0189998	Serum alkaline phosphatase levels || id:ebi-a-GCST90025947	Serum alkaline phosphatase levels	Serum alkaline phosphatase levels || ||	TRUE	igd	CHKB	CHKB	3.88124e-165	chr22	50582633	0.0310649	7761_125	7.76247e-165	TRUE	inferred	A0lnsL	2	1	TRUE	0.0447742	0.0207232	4.66814	0.0307272	0.155297
rs138799489	T	G	T	G	0.64	-0.0358423	0.00506	0.00195465	FALSE	FALSE	FALSE	ebi-a-GCST90025947	10	15296800	0.0222015	437896	0.12	Serum alkaline phosphatase levels || id:ebi-a-GCST90025947	Serum alkaline phosphatase levels	Serum alkaline phosphatase levels || ||	TRUE	igd	FAM171A1	CJ038	1.17211e-30	chr10	15254801	0.0558939	5610_32	2.34423e-30	TRUE	inferred	oCxelb	2	1	TRUE	-0.0560036	0.0350329	2.55551	0.10991	0.351059
rs138861652	A	G	A	G	0.28	-0.00163405	0.23079	0.17563	FALSE	FALSE	FALSE	ebi-a-GCST90025947	8	7320265	0.00391073	437896	0.91	Serum alkaline phosphatase levels || id:ebi-a-GCST90025947	Serum alkaline phosphatase levels	Serum alkaline phosphatase levels || ||	TRUE	igd	DEFB4A	HBD-2	4.06415e-145	chr8	7462743	0.010927	13397_88	8.12831e-145	TRUE	inferred	8ofHE0	2	1	TRUE	-0.00583589	0.0139687	0.174542	0.676106	0.887241
rs138862128	G	A	G	A	-2.21	0.00101761	0.00035	0.000516958	FALSE	FALSE	FALSE	ebi-a-GCST90025947	10	44876259	0.0433112	437896	0.88	Serum alkaline phosphatase levels || id:ebi-a-GCST90025947	Serum alkaline phosphatase levels	Serum alkaline phosphatase levels || ||	TRUE	igd	CXCL12	SDF-1	2.94422e-17	chr10	44380811	0.264119	9278_9	5.88844e-17	TRUE	inferred	9YJuiP	2	1	TRUE	-0.000460457	0.0195979	0.000552025	0.981255	0.98919
rs138933625	G	C	G	C	-0.19	-0.000957454	0.03342	0.0539546	FALSE	TRUE	FALSE	ebi-a-GCST90025947	4	57314612	0.00434766	437896	0.77	Serum alkaline phosphatase levels || id:ebi-a-GCST90025947	Serum alkaline phosphatase levels	Serum alkaline phosphatase levels || ||	TRUE	igd	PAICS	Multifunctional protein ADE2	3.0128e-19	chr4	56448446	0.0213686	9841_197	6.0256e-19	TRUE	inferred	nlp1Rq	2	1	TRUE	0.00503923	0.0228894	0.0484684	0.82575	0.953181
rs139018301	A	G	A	G	2.24	0.0680655	0.00071	0.000303026	FALSE	FALSE	FALSE	ebi-a-GCST90025947	6	24667517	0.0553722	437896	0.35	Serum alkaline phosphatase levels || id:ebi-a-GCST90025947	Serum alkaline phosphatase levels	Serum alkaline phosphatase levels || ||	TRUE	igd	ACOT13	ACO13	1.19942e-45	chr6	24667289	0.158501	17675_17	2.39883e-45	TRUE	inferred	GSGF6B	2	1	TRUE	0.0303864	0.0248131	1.49968	0.220721	0.512732
rs139236922	C	T	C	T	0.52	0.010672	0.01052	0.00139127	FALSE	FALSE	FALSE	ebi-a-GCST90025947	4	55138648	0.0258061	437896	0.89	Serum alkaline phosphatase levels || id:ebi-a-GCST90025947	Serum alkaline phosphatase levels	Serum alkaline phosphatase levels || ||	TRUE	igd	PDGFRA	PDGFRA	3.45915e-42	chr4	54272481	0.0383482	10366_11	6.91831e-42	TRUE	inferred	GTIfqc	2	1	TRUE	0.0205231	0.0496502	0.170861	0.679348	0.888378
rs139248801	G	A	G	A	-0.7	0.016468	0.01701	0.00705975	FALSE	FALSE	FALSE	ebi-a-GCST90025947	1	154901525	0.0112948	437896	0.2	Serum alkaline phosphatase levels || id:ebi-a-GCST90025947	Serum alkaline phosphatase levels	Serum alkaline phosphatase levels || ||	TRUE	igd	PMVK	PMVK	2.7477e-107	chr1	154929049	0.0318607	12450_42	5.49541e-107	TRUE	inferred	U6sRHU	2	1	TRUE	-0.0235257	0.0161709	2.11649	0.14572	0.406712
rs139498556	T	C	T	C	-0.75	0.0364526	0.00713	0.000337443	FALSE	FALSE	FALSE	ebi-a-GCST90025947	2	238289917	0.0653479	437896	0.41	Serum alkaline phosphatase levels || id:ebi-a-GCST90025947	Serum alkaline phosphatase levels	Serum alkaline phosphatase levels || ||	TRUE	igd	COL6A3	Collagen alpha-3(VI)	4.77496e-59	chr2	237381274	0.0464089	10511_10	9.54993e-59	TRUE	inferred	GbJAiJ	2	1	TRUE	-0.0486035	0.0871824	0.310797	0.577192	0.850355
rs139555315	A	G	A	G	-1.09	-0.0486932	0.0066	0.00197657	FALSE	FALSE	FALSE	ebi-a-GCST90025947	4	88901197	0.0222764	437896	0.0439997	Serum alkaline phosphatase levels || id:ebi-a-GCST90025947	Serum alkaline phosphatase levels	Serum alkaline phosphatase levels || ||	TRUE	igd	SPP1	Osteopontin	7.06269e-115	chr4	87980045	0.0479106	13113_7	1.41254e-114	TRUE	inferred	GahsI4	2	1	TRUE	0.0446727	0.0205312	4.7343	0.0295668	0.153583
rs139736017	A	G	A	G	2.81	0.199328	0.00263	8.73126e-05	FALSE	FALSE	FALSE	ebi-a-GCST90025947	6	7883412	0.108453	437896	0.0420001	Serum alkaline phosphatase levels || id:ebi-a-GCST90025947	Serum alkaline phosphatase levels	Serum alkaline phosphatase levels || ||	TRUE	igd	TXNDC5	TXND5	1.58114e-300	chr6	7883179	0.0758747	11212_7	3.16228e-300	TRUE	inferred	uQtiI6	2	1	TRUE	0.0709352	0.0386429	3.36965	0.0664077	0.256046
rs139958347	C	G	C	G	-0.44	-0.00922699	0.04778	0.0416574	FALSE	TRUE	FALSE	ebi-a-GCST90025947	1	24513723	0.00471936	437896	0.0569994	Serum alkaline phosphatase levels || id:ebi-a-GCST90025947	Serum alkaline phosphatase levels	Serum alkaline phosphatase levels || ||	TRUE	igd	IFNLR1	CRF2-12	7.06269e-120	chr1	24187233	0.0189245	7192_37	1.41254e-119	TRUE	inferred	mXXnaH	2	1	TRUE	0.0209704	0.0107637	3.79572	0.0513839	0.215928
rs140122424	T	C	T	C	-1.92	0.0101493	0.00342	0.00321693	FALSE	FALSE	FALSE	ebi-a-GCST90025947	7	23286529	0.0170305	437896	0.52	Serum alkaline phosphatase levels || id:ebi-a-GCST90025947	Serum alkaline phosphatase levels	Serum alkaline phosphatase levels || ||	TRUE	igd	GPNMB	GPNMB	9.97631e-162	chr7	23246910	0.0709168	8289_8	1.99526e-161	TRUE	inferred	Aefljo	2	1	TRUE	-0.00528609	0.0088722	0.354983	0.551306	0.834966
rs140185670	C	G	C	G	-0.55	-0.00253738	0.08558	0.0680037	FALSE	TRUE	FALSE	ebi-a-GCST90025947	19	51646140	0.0039133	437896	0.709999	Serum alkaline phosphatase levels || id:ebi-a-GCST90025947	Serum alkaline phosphatase levels	Serum alkaline phosphatase levels || ||	TRUE	igd	SIGLEC7	Siglec-7	5.48239e-286	chr19	51142883	0.015227	2742_68	1.09648e-285	TRUE	inferred	i3Iqz1	2	1	TRUE	0.00461342	0.00711624	0.420286	0.516794	0.81967
rs141023737	G	A	G	A	-1.61	0.0163592	0.00205	0.000376632	FALSE	FALSE	FALSE	ebi-a-GCST90025947	12	56231768	0.0552842	437896	0.54	Serum alkaline phosphatase levels || id:ebi-a-GCST90025947	Serum alkaline phosphatase levels	Serum alkaline phosphatase levels || ||	TRUE	igd	MMP19	MMP19	2.1329e-84	chr12	55837984	0.0828596	6425_87	4.2658e-84	TRUE	inferred	uCLUrj	2	1	TRUE	-0.010161	0.034342	0.087543	0.767324	0.934133
rs141062694	T	C	T	C	-1.12	-0.099277	0.0017	0.000164635	FALSE	FALSE	FALSE	ebi-a-GCST90025947	16	31049855	0.0897985	437896	0.46	Serum alkaline phosphatase levels || id:ebi-a-GCST90025947	Serum alkaline phosphatase levels	Serum alkaline phosphatase levels || ||	TRUE	igd	STX4	STX4	1.02087e-28	chr16	31038534	0.101299	10668_5	2.04174e-28	TRUE	inferred	djKuIx	2	1	TRUE	0.0886402	0.0805771	1.21015	0.271303	0.593376
rs141236725	T	C	T	C	-1.19	-0.00941946	0.00409	0.0015246	FALSE	FALSE	FALSE	ebi-a-GCST90025947	2	211306106	0.0248833	437896	1	Serum alkaline phosphatase levels || id:ebi-a-GCST90025947	Serum alkaline phosphatase levels	Serum alkaline phosphatase levels || ||	TRUE	igd	LANCL1	LANC1	2.8772e-85	chr2	210441382	0.0609225	13986_6	5.7544e-85	TRUE	inferred	GnmPc4	2	1	TRUE	0.00791551	0.0209143	0.143243	0.705078	0.905054
rs141298312	A	G	A	G	-0.24	0.00603526	0.02987	0.0340446	FALSE	FALSE	FALSE	ebi-a-GCST90025947	1	173808677	0.00511344	437896	0.14	Serum alkaline phosphatase levels || id:ebi-a-GCST90025947	Serum alkaline phosphatase levels	Serum alkaline phosphatase levels || ||	TRUE	igd	DARS2	SYDM	1.22735e-25	chr1	173839539	0.0230748	12395_86	2.45471e-25	TRUE	inferred	jOibd3	2	1	TRUE	-0.0251469	0.0214427	1.37534	0.240897	0.549363
rs141921160	T	C	T	C	-0.61	0.0264539	0.01035	0.00884397	FALSE	FALSE	FALSE	ebi-a-GCST90025947	17	26903928	0.010544	437896	0.016	Serum alkaline phosphatase levels || id:ebi-a-GCST90025947	Serum alkaline phosphatase levels	Serum alkaline phosphatase levels || ||	TRUE	igd	ALDOC	aldolase C	3.70655e-56	chr17	28576910	0.038742	9876_20	7.4131e-56	TRUE	inferred	FaD4Dk	2	1	TRUE	-0.043367	0.0175033	6.13874	0.0132251	0.0852794
rs142059440	C	G	C	G	0.46	-0.000606161	0.02101	0.0118149	FALSE	TRUE	FALSE	ebi-a-GCST90025947	7	44113855	0.00894438	437896	0.48	Serum alkaline phosphatase levels || id:ebi-a-GCST90025947	Serum alkaline phosphatase levels	Serum alkaline phosphatase levels || ||	TRUE	igd	POLM	DPOLM	1.09388e-61	chr7	44074256	0.0278262	12851_5	2.18776e-61	TRUE	inferred	I6bbi0	2	1	TRUE	-0.00131774	0.0194445	0.0045927	0.945969	0.988433
rs142601143	C	T	C	T	2.05	-0.109032	0.00116	0.000345883	FALSE	FALSE	FALSE	ebi-a-GCST90025947	11	102819870	0.0531631	437896	0.0179999	Serum alkaline phosphatase levels || id:ebi-a-GCST90025947	Serum alkaline phosphatase levels	Serum alkaline phosphatase levels || ||	TRUE	igd	MMP13	MMP-13	4.35482e-64	chr11	102949141	0.121582	4925_54	8.70964e-64	TRUE	inferred	QkD7uL	2	1	TRUE	-0.0531863	0.0261244	4.14485	0.0417613	0.192824
rs143079629	A	G	A	G	1.36	-0.0110781	0.00674	0.0151897	FALSE	FALSE	FALSE	ebi-a-GCST90025947	6	161128812	0.00793294	437896	0.16	Serum alkaline phosphatase levels || id:ebi-a-GCST90025947	Serum alkaline phosphatase levels	Serum alkaline phosphatase levels || ||	TRUE	igd	PLG	Angiostatin	5.74077e-160	chr6	160707780	0.0505124	3710_49	1.14815e-159	TRUE	inferred	FB4Dqm	2	1	TRUE	-0.00814566	0.00584088	1.94489	0.163138	0.435812
rs143332484	T	C	T	C	-1.44	0.00133651	0.00868	0.00984253	FALSE	FALSE	FALSE	ebi-a-GCST90025947	6	41129207	0.00985856	437896	0.8	Serum alkaline phosphatase levels || id:ebi-a-GCST90025947	Serum alkaline phosphatase levels	Serum alkaline phosphatase levels || ||	TRUE	igd	TREM2	TREM2	1.31513e-257	chr6	41161469	0.0420257	16300_4	2.63027e-257	TRUE	inferred	SVhkUx	2	1	TRUE	-0.000928132	0.00684628	0.0183785	0.892163	0.975636
rs143387431	A	G	A	G	-0.67	-0.0316679	0.00912	0.00316223	FALSE	FALSE	FALSE	ebi-a-GCST90025947	9	100839202	0.0174567	437896	0.0290001	Serum alkaline phosphatase levels || id:ebi-a-GCST90025947	Serum alkaline phosphatase levels	Serum alkaline phosphatase levels || ||	TRUE	igd	NANS	SIAS	2.1329e-58	chr9	98076920	0.0416974	17802_4	4.2658e-58	TRUE	inferred	brmh85	2	1	TRUE	0.0472655	0.0262203	3.24948	0.0714462	0.266304
rs143579216	A	G	A	G	0.54	0.00593055	0.00322	0.00283179	FALSE	FALSE	FALSE	ebi-a-GCST90025947	7	2265063	0.0185381	437896	0.77	Serum alkaline phosphatase levels || id:ebi-a-GCST90025947	Serum alkaline phosphatase levels	Serum alkaline phosphatase levels || ||	TRUE	igd	MAD1L1	MD1L1	0	chr7	2225428	0.0717265	13618_15	0	TRUE	inferred	5Qnni7	2	1	TRUE	0.0109825	0.0343608	0.102159	0.749254	0.934133
rs143886639	A	C	A	C	-2.21	-0.00811266	0.00022	0.000659983	FALSE	FALSE	FALSE	ebi-a-GCST90025947	1	155039441	0.0395707	437896	0.82	Serum alkaline phosphatase levels || id:ebi-a-GCST90025947	Serum alkaline phosphatase levels	Serum alkaline phosphatase levels || ||	TRUE	igd	EFNA4	Ephrin-A4	0	chr1	155066965	0.336348	2614_28	1e-10	TRUE	inferred	tGWIbh	2	1	TRUE	0.00367089	0.017914	0.041991	0.837637	0.958031
rs144030994	T	G	T	G	-0.69	0.0124656	0.00353	0.00567993	FALSE	FALSE	FALSE	ebi-a-GCST90025947	17	48542714	0.0128336	437896	0.4	Serum alkaline phosphatase levels || id:ebi-a-GCST90025947	Serum alkaline phosphatase levels	Serum alkaline phosphatase levels || ||	TRUE	igd	CHAD	CHAD	3.08298e-20	chr17	50465353	0.0754809	13460_4	6.16595e-20	TRUE	inferred	cdJ2k9	2	1	TRUE	-0.0180661	0.0187041	0.93294	0.3341	0.6682
rs144147445	A	G	A	G	-0.97	0.014624	0.00853	0.0183361	FALSE	FALSE	FALSE	ebi-a-GCST90025947	21	46930092	0.00728743	437896	0.0369999	Serum alkaline phosphatase levels || id:ebi-a-GCST90025947	Serum alkaline phosphatase levels	Serum alkaline phosphatase levels || ||	TRUE	igd	COL18A1	Endostatin	1.02087e-108	chr21	45510178	0.0438523	2201_17	2.04174e-108	TRUE	inferred	aPxKaK	2	1	TRUE	-0.0150763	0.00754367	3.99414	0.0456586	0.198562
rs144983904	T	C	T	C	-1.92	-0.0197285	0.00352	0.000189124	FALSE	FALSE	FALSE	ebi-a-GCST90025947	6	46684252	0.077086	437896	0.82	Serum alkaline phosphatase levels || id:ebi-a-GCST90025947	Serum alkaline phosphatase levels	Serum alkaline phosphatase levels || ||	TRUE	igd	PLA2G7	PAFAH	2.81171e-147	chr6	46716515	0.0743678	5015_15	5.62341e-147	TRUE	inferred	iLNaZC	2	1	TRUE	0.0102753	0.0401509	0.0654929	0.798016	0.934133
rs145188037	A	G	A	G	1.03	0.00147568	0.0176	0.0133796	FALSE	FALSE	FALSE	ebi-a-GCST90025947	7	45954465	0.00839334	437896	0.73	Serum alkaline phosphatase levels || id:ebi-a-GCST90025947	Serum alkaline phosphatase levels	Serum alkaline phosphatase levels || ||	TRUE	igd	IGFBP3	IGFBP-3	4.66627e-240	chr7	45914866	0.0311503	2571_12	9.33254e-240	TRUE	inferred	nxzeTw	2	1	TRUE	0.0014327	0.00814899	0.0309102	0.860441	0.963488
rs145234879	A	C	A	C	0.41	-0.00626725	0.00891	0.019374	FALSE	FALSE	FALSE	ebi-a-GCST90025947	17	1945354	0.00700985	437896	0.24	Serum alkaline phosphatase levels || id:ebi-a-GCST90025947	Serum alkaline phosphatase levels	Serum alkaline phosphatase levels || ||	TRUE	igd	OVCA2	OVCA2	4.35482e-21	chr17	2042060	0.0438471	17697_2	8.70964e-21	TRUE	inferred	DVjGl4	2	1	TRUE	-0.015286	0.0171752	0.792108	0.373464	0.721091
rs145410874	C	T	C	T	-1.22	-0.00409636	0.00532	0.00506571	FALSE	FALSE	FALSE	ebi-a-GCST90025947	6	32084259	0.0192175	437896	0.49	Serum alkaline phosphatase levels || id:ebi-a-GCST90025947	Serum alkaline phosphatase levels	Serum alkaline phosphatase levels || ||	TRUE	igd	ATF6B	ATF6B	1.2852e-121	chr6	32116482	0.0520885	11387_3	2.5704e-121	TRUE	inferred	jcnY6C	2	1	TRUE	0.00335767	0.0157527	0.0454325	0.831211	0.956532
rs145670503	A	G	A	G	-0.52	0.00127095	0.00278	0.000989845	FALSE	FALSE	FALSE	ebi-a-GCST90025947	7	107556054	0.0320008	437896	0.98	Serum alkaline phosphatase levels || id:ebi-a-GCST90025947	Serum alkaline phosphatase levels	Serum alkaline phosphatase levels || ||	TRUE	igd	DLD	DLDH	0	chr7	107915609	0.0746021	15527_90	0	TRUE	inferred	mbKYPy	2	1	TRUE	-0.00244413	0.061541	0.00157732	0.96832	0.988433
rs145828426	A	G	A	G	2.01	-0.0506049	0.00304	0.000940114	FALSE	FALSE	FALSE	ebi-a-GCST90025947	18	334837	0.0354499	437896	0.3	Serum alkaline phosphatase levels || id:ebi-a-GCST90025947	Serum alkaline phosphatase levels	Serum alkaline phosphatase levels || ||	TRUE	igd	COLEC12	COLEC12	1.37711e-171	chr18	334837	0.0720459	5457_5	2.75423e-171	TRUE	inferred	WdsXwG	2	1	TRUE	-0.0251766	0.0176598	2.03245	0.153972	0.423938
rs145878095	T	C	T	C	-1.18	-0.0126829	0.0084	0.00617318	FALSE	FALSE	FALSE	ebi-a-GCST90025947	1	19615041	0.0125028	437896	0.53	Serum alkaline phosphatase levels || id:ebi-a-GCST90025947	Serum alkaline phosphatase levels	Serum alkaline phosphatase levels || ||	TRUE	igd	AKR7A3	ARK73	1.73368e-161	chr1	19288547	0.0436172	18173_11	3.46737e-161	TRUE	inferred	JHjUXE	2	1	TRUE	0.0107482	0.010603	1.02757	0.31073	0.640586
rs145940009	A	G	A	G	-1.01	-0.0601146	0.00488	0.00315924	FALSE	FALSE	FALSE	ebi-a-GCST90025947	1	20979136	0.0168294	437896	0.000219999	Serum alkaline phosphatase levels || id:ebi-a-GCST90025947	Serum alkaline phosphatase levels	Serum alkaline phosphatase levels || ||	TRUE	igd	DDOST	OST48	8.10905e-74	chr1	20652643	0.0556868	17161_1	1.62181e-73	TRUE	inferred	tUKcXI	2	1	TRUE	0.0595194	0.0169828	12.2828	0.00045716	0.00489571
rs145951301	G	A	G	A	1.22	0.0346584	0.00496	0.00224483	FALSE	FALSE	FALSE	ebi-a-GCST90025947	10	76854612	0.0209617	437896	0.12	Serum alkaline phosphatase levels || id:ebi-a-GCST90025947	Serum alkaline phosphatase levels	Serum alkaline phosphatase levels || ||	TRUE	igd	DUSP13	DUSP13	4.45625e-100	chr10	75094854	0.0575384	6525_17	8.91251e-100	TRUE	inferred	z7zAQD	2	1	TRUE	0.0284085	0.0172339	2.71726	0.0992683	0.32567
rs146161869	G	A	G	A	-0.45	-0.00352703	0.01509	0.0018526	FALSE	FALSE	FALSE	ebi-a-GCST90025947	1	153507809	0.0222746	437896	0.83	Serum alkaline phosphatase levels || id:ebi-a-GCST90025947	Serum alkaline phosphatase levels	Serum alkaline phosphatase levels || ||	TRUE	igd	S100A6	S100A6	2.39315e-40	chr1	153535333	0.0339736	13090_17	4.7863e-40	TRUE	inferred	TlPTFA	2	1	TRUE	0.00783784	0.0495026	0.025069	0.874195	0.969254
rs147176673	A	G	A	G	-0.36	0.010537	0.00929	0.0168643	FALSE	FALSE	FALSE	ebi-a-GCST90025947	1	202129205	0.0076023	437896	0.061	Serum alkaline phosphatase levels || id:ebi-a-GCST90025947	Serum alkaline phosphatase levels	Serum alkaline phosphatase levels || ||	TRUE	igd	PTPN7	PTN7	1.61797e-18	chr1	202160077	0.0413657	14688_6	3.23594e-18	TRUE	inferred	ls645y	2	1	TRUE	-0.0292694	0.0213836	1.87355	0.171069	0.453757
rs148118826	A	G	A	G	-0.8	-0.013809	0.00338	0.00180623	FALSE	FALSE	FALSE	ebi-a-GCST90025947	3	145824347	0.0233678	437896	0.73	Serum alkaline phosphatase levels || id:ebi-a-GCST90025947	Serum alkaline phosphatase levels	Serum alkaline phosphatase levels || ||	TRUE	igd	PLOD2	PLOD2	2.7477e-31	chr3	146106560	0.0691125	6923_1	5.49541e-31	TRUE	inferred	e1Ksr4	2	1	TRUE	0.0172612	0.0292478	0.348304	0.555075	0.834966
rs148212596	G	A	G	A	0.77	0.00878253	0.0324	0.0204973	FALSE	FALSE	FALSE	ebi-a-GCST90025947	1	193074511	0.00664834	437896	0.0899995	Serum alkaline phosphatase levels || id:ebi-a-GCST90025947	Serum alkaline phosphatase levels	Serum alkaline phosphatase levels || ||	TRUE	igd	GLRX2	GLRX2	1.50998e-252	chr1	193105381	0.0226983	12486_8	3.01995e-252	TRUE	inferred	SxOxYZ	2	1	TRUE	0.0114059	0.00864075	1.74243	0.186832	0.474106
rs148553428	A	G	A	G	-0.35	-0.000104473	0.0091	0.00505394	FALSE	FALSE	FALSE	ebi-a-GCST90025947	16	731318	0.0137259	437896	0.79	Serum alkaline phosphatase levels || id:ebi-a-GCST90025947	Serum alkaline phosphatase levels	Serum alkaline phosphatase levels || ||	TRUE	igd	STUB1	CHIP	1.90095e-17	chr16	681318	0.0415734	10336_3	3.80189e-17	TRUE	inferred	U2u2Mq	2	1	TRUE	0.000298494	0.0392169	5.7933e-05	0.993927	0.996194
rs149174129	C	G	C	G	-1.24	0.0268981	0.00937	0.000599551	FALSE	TRUE	FALSE	ebi-a-GCST90025947	2	97527138	0.0453013	437896	0.73	Serum alkaline phosphatase levels || id:ebi-a-GCST90025947	Serum alkaline phosphatase levels	Serum alkaline phosphatase levels || ||	TRUE	igd	SEMA4C	SEM4C	7.74408e-206	chr2	96861401	0.0405331	7923_41	1.54882e-205	TRUE	inferred	DozZv3	2	1	TRUE	-0.021692	0.0365402	0.352418	0.552747	0.834966
rs149432908	T	A	T	A	-0.72	0.00574356	0.00233	0.000976864	FALSE	TRUE	FALSE	ebi-a-GCST90025947	4	74275120	0.0305252	437896	0.77	Serum alkaline phosphatase levels || id:ebi-a-GCST90025947	Serum alkaline phosphatase levels	Serum alkaline phosphatase levels || ||	TRUE	igd	ALB	Albumin	2.28544e-20	chr4	73409403	0.0784853	18380_78	4.57088e-20	TRUE	inferred	l3avvG	2	1	TRUE	-0.00797717	0.042405	0.0353885	0.850784	0.959577
rs149698066	A	G	A	G	-1.63	-0.0101958	0.00373	0.00675883	FALSE	FALSE	FALSE	ebi-a-GCST90025947	19	40964064	0.012317	437896	0.41	Serum alkaline phosphatase levels || id:ebi-a-GCST90025947	Serum alkaline phosphatase levels	Serum alkaline phosphatase levels || ||	TRUE	igd	BLVRB	BLVRB	3.97164e-131	chr19	40458157	0.066976	17148_7	7.94328e-131	TRUE	inferred	wi06Te	2	1	TRUE	0.00625509	0.00756081	0.684432	0.408065	0.733732
rs149766065	T	C	T	C	-1	-0.0450424	0.00262	0.00126979	FALSE	FALSE	FALSE	ebi-a-GCST90025947	5	94927243	0.0287577	437896	0.48	Serum alkaline phosphatase levels || id:ebi-a-GCST90025947	Serum alkaline phosphatase levels	Serum alkaline phosphatase levels || ||	TRUE	igd	ARSK	ARSK	8.29793e-37	chr5	95591539	0.0792457	8269_327	1.65959e-36	TRUE	inferred	68x82n	2	1	TRUE	0.0450424	0.0289784	2.41599	0.120102	0.369542
rs149828052	A	C	A	C	1.54	0.00101038	0.00088	0.00167443	FALSE	FALSE	FALSE	ebi-a-GCST90025947	11	57155253	0.0258415	437896	0.760001	Serum alkaline phosphatase levels || id:ebi-a-GCST90025947	Serum alkaline phosphatase levels	Serum alkaline phosphatase levels || ||	TRUE	igd	PRG2	EMBP	7.56781e-28	chr11	57387780	0.141607	7258_5	1.51356e-27	TRUE	inferred	C3reEn	2	1	TRUE	0.000656091	0.0167803	0.00152872	0.968812	0.988433
rs149886220	T	C	T	C	-0.86	0.0257267	0.00812	0.000882261	FALSE	FALSE	FALSE	ebi-a-GCST90025947	1	203311527	0.0320165	437896	0.25	Serum alkaline phosphatase levels || id:ebi-a-GCST90025947	Serum alkaline phosphatase levels	Serum alkaline phosphatase levels || ||	TRUE	igd	FMOD	fibromodulin	1.25594e-80	chr1	203342399	0.0453117	6367_66	2.51189e-80	TRUE	inferred	lMj65m	2	1	TRUE	-0.0299148	0.0372618	0.644529	0.422075	0.744496
rs150057659	A	C	A	C	-1.79	-0.0359223	0.0049	6.34952e-05	FALSE	FALSE	FALSE	ebi-a-GCST90025947	1	89520397	0.131114	437896	0.83	Serum alkaline phosphatase levels || id:ebi-a-GCST90025947	Serum alkaline phosphatase levels	Serum alkaline phosphatase levels || ||	TRUE	igd	GBP1	GBP1	6.59128e-209	chr1	89054714	0.0580749	15326_64	1.31826e-208	TRUE	inferred	2jCLB1	2	1	TRUE	0.0200683	0.0732509	0.0750578	0.78411	0.934133
rs150064130	T	C	T	C	-0.96	0.0747065	0.00558	0.000108779	FALSE	FALSE	FALSE	ebi-a-GCST90025947	2	206592643	0.0980911	437896	0.54	Serum alkaline phosphatase levels || id:ebi-a-GCST90025947	Serum alkaline phosphatase levels	Serum alkaline phosphatase levels || ||	TRUE	igd	NRP2	Neuropilin-2	9.97631e-68	chr2	205727919	0.0553335	15387_44	1.99526e-67	TRUE	inferred	RcQLGc	2	1	TRUE	-0.0778193	0.102277	0.578924	0.446734	0.752607
rs150358287	A	C	A	C	-0.32	0.0557347	0.0118	0.0110979	FALSE	FALSE	FALSE	ebi-a-GCST90025947	20	3687141	0.00917577	437896	2.99999e-10	Serum alkaline phosphatase levels || id:ebi-a-GCST90025947	Serum alkaline phosphatase levels	Serum alkaline phosphatase levels || ||	TRUE	igd	SIGLEC1	Sialoadhesin	1.04465e-19	chr20	3706494	0.0355221	4464_10	2.0893e-19	FALSE	inferred	bEr5T7	2	1	TRUE	-0.174171	0.0345836	25.3637	4.74775e-07	1.18377e-05
rs150404607	A	G	A	G	-0.26	-0.0305487	0.00907	0.00555869	FALSE	FALSE	FALSE	ebi-a-GCST90025947	2	68882648	0.0130825	437896	0.0109999	Serum alkaline phosphatase levels || id:ebi-a-GCST90025947	Serum alkaline phosphatase levels	Serum alkaline phosphatase levels || ||	TRUE	igd	BMP10	BMP10	2e-10	chr2	68655516	0.0416641	3587_53	4e-10	TRUE	inferred	IGbJ53	2	1	TRUE	0.117495	0.0537246	4.78291	0.0287435	0.151409
rs150735389	A	G	A	G	-2.11	0.00390393	0.00549	0.00227291	FALSE	FALSE	FALSE	ebi-a-GCST90025947	1	160651021	0.0204865	437896	1	Serum alkaline phosphatase levels || id:ebi-a-GCST90025947	Serum alkaline phosphatase levels	Serum alkaline phosphatase levels || ||	TRUE	igd	CD48	CD48	0	chr1	160681231	0.054972	3292_75	2.51973479379036e-322	TRUE	inferred	l3ETng	2	1	TRUE	-0.0018502	0.00970936	0.0363126	0.848871	0.959577
rs1558526	A	G	A	G	-0.24	0.000541398	0.21815	0.257663	FALSE	FALSE	FALSE	ebi-a-GCST90025947	12	9009820	0.00219223	437896	0.53	Serum alkaline phosphatase levels || id:ebi-a-GCST90025947	Serum alkaline phosphatase levels	Serum alkaline phosphatase levels || ||	TRUE	igd	A2ML1	A2ML1	7.74408e-142	chr12	8857224	0.00947547	15482_12	1.54882e-141	TRUE	inferred	D9G39r	2	1	TRUE	-0.00225582	0.00913473	0.0609845	0.804947	0.934938
rs1573496	G	C	G	C	-0.42	-0.00929936	0.0721	0.0965248	FALSE	TRUE	FALSE	ebi-a-GCST90025947	4	100349669	0.00326159	437896	0.00269998	Serum alkaline phosphatase levels || id:ebi-a-GCST90025947	Serum alkaline phosphatase levels	Serum alkaline phosphatase levels || ||	TRUE	igd	ADH7	ADH7	1.06898e-169	chr4	99428512	0.0151392	11377_19	2.13796e-169	TRUE	inferred	WRDHS2	2	1	TRUE	0.0221413	0.00780659	8.04423	0.00456489	0.0342934
rs15881	C	A	C	A	-0.31	-7.19089e-05	0.50488	0.461428	FALSE	FALSE	FALSE	ebi-a-GCST90025947	8	21550768	0.00190779	437896	0.52	Serum alkaline phosphatase levels || id:ebi-a-GCST90025947	Serum alkaline phosphatase levels	Serum alkaline phosphatase levels || ||	TRUE	igd	GFRA2	GFRa-2	1.09388e-293	chr8	21693256	0.00846825	2515_14	2.18776e-293	TRUE	inferred	DiH6Ms	2	1	TRUE	0.000231964	0.00615416	0.0014207	0.969933	0.988433
rs1624358	G	T	G	T	-0.53	0.00273424	0.91465	0.899248	FALSE	FALSE	FALSE	ebi-a-GCST90025947	19	51487175	0.00351973	437896	0.31	Serum alkaline phosphatase levels || id:ebi-a-GCST90025947	Serum alkaline phosphatase levels	Serum alkaline phosphatase levels || ||	TRUE	igd	KLK7	Kallikrein 7	2.8772e-266	chr19	50983919	0.0152118	3378_49	5.7544e-266	TRUE	inferred	wDr6ga	2	1	TRUE	-0.00515894	0.00664265	0.603169	0.437372	0.748115
rs163352	C	G	C	G	0.29	-0.00198878	0.80105	0.812971	FALSE	TRUE	FALSE	ebi-a-GCST90025947	3	3098041	0.00243125	437896	0.19	Serum alkaline phosphatase levels || id:ebi-a-GCST90025947	Serum alkaline phosphatase levels	Serum alkaline phosphatase levels || ||	TRUE	igd	CNTN4	Contactin-4	3.45915e-156	chr3	3056357	0.0109025	3298_52	6.91831e-156	TRUE	inferred	FG6rlN	2	1	TRUE	-0.00685786	0.00838758	0.668504	0.413574	0.736555
rs16987164	G	A	G	A	-1.73	-0.00648997	0.0064	0.00869068	FALSE	FALSE	FALSE	ebi-a-GCST90025947	22	29540588	0.0104948	437896	0.68	Serum alkaline phosphatase levels || id:ebi-a-GCST90025947	Serum alkaline phosphatase levels	Serum alkaline phosphatase levels || ||	TRUE	igd	KREMEN1	KREM1	1.11936e-224	chr22	29144600	0.0541005	17331_138	2.23872e-224	TRUE	inferred	WrKnI6	2	1	TRUE	0.00375143	0.00606749	0.382274	0.536389	0.825553
rs17010021	A	T	A	T	-0.22	0.00685371	0.05903	0.0372822	FALSE	TRUE	FALSE	ebi-a-GCST90025947	2	74761539	0.00502801	437896	0.3	Serum alkaline phosphatase levels || id:ebi-a-GCST90025947	Serum alkaline phosphatase levels	Serum alkaline phosphatase levels || ||	TRUE	igd	LOXL3	LOXL3	3.45915e-37	chr2	74534412	0.0173396	15427_35	6.91831e-37	TRUE	inferred	Ojpq7A	2	1	TRUE	-0.0311532	0.0229861	1.83686	0.17532	0.458941
rs17037076	A	G	A	G	-0.29	0.0100985	0.22091	0.191099	FALSE	FALSE	FALSE	ebi-a-GCST90025947	2	70033649	0.00241484	437896	4.09996e-06	Serum alkaline phosphatase levels || id:ebi-a-GCST90025947	Serum alkaline phosphatase levels	Serum alkaline phosphatase levels || ||	TRUE	igd	ANXA4	annexin IV	1.34577e-200	chr2	69806517	0.00960399	17164_15	2.69153e-200	TRUE	inferred	mQPL8q	2	1	TRUE	-0.0348224	0.00840651	17.1588	3.43818e-05	0.00064294
rs17220750	A	G	A	G	0.19	0.0127917	0.10741	0.102375	FALSE	FALSE	FALSE	ebi-a-GCST90025947	9	123787999	0.00305305	437896	7.49998e-05	Serum alkaline phosphatase levels || id:ebi-a-GCST90025947	Serum alkaline phosphatase levels	Serum alkaline phosphatase levels || ||	TRUE	igd	C5	C5a	2.0369e-48	chr9	121025721	0.0130364	2851_63	4.0738e-48	TRUE	inferred	p2oaSC	2	1	TRUE	0.0673247	0.0167195	16.2145	5.65587e-05	0.000919693
rs17658212	T	C	T	C	-0.4	-0.00125331	0.04753	0.0628371	FALSE	FALSE	FALSE	ebi-a-GCST90025947	15	41145919	0.00396475	437896	0.67	Serum alkaline phosphatase levels || id:ebi-a-GCST90025947	Serum alkaline phosphatase levels	Serum alkaline phosphatase levels || ||	TRUE	igd	SPINT1	HAI-1	2.81171e-94	chr15	40853721	0.0194503	2828_82	5.62341e-94	TRUE	inferred	BQ96BS	2	1	TRUE	0.00313328	0.00991305	0.099904	0.751945	0.934133
rs17683306	T	C	T	C	-0.1	-0.00102644	0.08905	0.107296	FALSE	FALSE	FALSE	ebi-a-GCST90025947	5	132652281	0.00308507	437896	0.8	Serum alkaline phosphatase levels || id:ebi-a-GCST90025947	Serum alkaline phosphatase levels	Serum alkaline phosphatase levels || ||	TRUE	igd	FSTL4	FSTL4	0	chr5	133316589	0.0148444	9350_3	0	TRUE	inferred	uAOl7O	2	1	TRUE	0.0102644	0.0308883	0.110428	0.739657	0.934133
rs17783344	G	T	G	T	-0.43	-0.00304676	0.09544	0.136142	FALSE	FALSE	FALSE	ebi-a-GCST90025947	2	163208893	0.0028169	437896	0.22	Serum alkaline phosphatase levels || id:ebi-a-GCST90025947	Serum alkaline phosphatase levels	Serum alkaline phosphatase levels || ||	TRUE	igd	GCA	GRAN	4.15882e-223	chr2	162352383	0.0134947	12594_5	8.31764e-223	TRUE	inferred	UpXA7P	2	1	TRUE	0.00708549	0.0065547	1.16851	0.279707	0.597774
rs17850756	A	G	A	G	-0.29	0.00399854	0.27928	0.329469	FALSE	FALSE	FALSE	ebi-a-GCST90025947	19	46206262	0.0020183	437896	0.0449997	Serum alkaline phosphatase levels || id:ebi-a-GCST90025947	Serum alkaline phosphatase levels	Serum alkaline phosphatase levels || ||	TRUE	igd	QPCTL	QPCTL	8.49122e-224	chr19	45703004	0.00908687	8866_53	1.69824e-223	FALSE	inferred	312kpX	2	1	TRUE	-0.0137881	0.00697305	3.90986	0.0480036	0.204015
rs1800382	T	C	T	C	-1.26	0.0110912	0.0072	0.0128528	FALSE	FALSE	FALSE	ebi-a-GCST90025947	12	6128388	0.00886411	437896	0.1	Serum alkaline phosphatase levels || id:ebi-a-GCST90025947	Serum alkaline phosphatase levels	Serum alkaline phosphatase levels || ||	TRUE	igd	VWF	vWF	5.11646e-159	chr12	6019222	0.0469399	3050_7	1.02329e-158	TRUE	inferred	fuoRkN	2	1	TRUE	-0.00880254	0.00704265	1.56223	0.211339	0.500259
rs1800435	G	C	G	C	-0.42	-0.00156601	0.08677	0.0816612	FALSE	TRUE	FALSE	ebi-a-GCST90025947	9	116153891	0.00349348	437896	0.719999	Serum alkaline phosphatase levels || id:ebi-a-GCST90025947	Serum alkaline phosphatase levels	Serum alkaline phosphatase levels || ||	TRUE	igd	ALAD	HEM2	5.61009e-180	chr9	113391611	0.0146945	15523_9	1.12202e-179	TRUE	inferred	t7QP1b	2	1	TRUE	0.0037286	0.00831883	0.200893	0.654001	0.885902
rs181929025	T	C	T	C	-0.34	0.00263782	0.01519	0.0181184	FALSE	FALSE	FALSE	ebi-a-GCST90025947	1	1291085	0.007031	437896	0.88	Serum alkaline phosphatase levels || id:ebi-a-GCST90025947	Serum alkaline phosphatase levels	Serum alkaline phosphatase levels || ||	TRUE	igd	MXRA8	MXRA8	1.19942e-22	chr1	1355705	0.0349676	10521_10	2.39883e-22	TRUE	inferred	SNL3lS	2	1	TRUE	-0.00775829	0.0206948	0.140543	0.707742	0.905054
rs182547559	G	C	G	C	-0.83	-0.0407955	0.0013	0.00417003	FALSE	TRUE	FALSE	ebi-a-GCST90025947	11	66082215	0.0149505	437896	0.0219999	Serum alkaline phosphatase levels || id:ebi-a-GCST90025947	Serum alkaline phosphatase levels	Serum alkaline phosphatase levels || ||	TRUE	igd	CD248	CD248	0	chr11	66314744	0.108779	15491_20	0	TRUE	inferred	7AeOt1	2	1	TRUE	0.0491512	0.0191298	6.60154	0.010189	0.0680482
rs187076049	G	A	G	A	1.4	0.0611743	0.00519	0.000155021	FALSE	FALSE	FALSE	ebi-a-GCST90025947	4	37848578	0.0782286	437896	0.51	Serum alkaline phosphatase levels || id:ebi-a-GCST90025947	Serum alkaline phosphatase levels	Serum alkaline phosphatase levels || ||	TRUE	igd	PGM2	PGM2	5.61009e-150	chr4	37846957	0.0537285	18330_7	1.12202e-149	TRUE	inferred	i1lo5a	2	1	TRUE	0.0436959	0.0559027	0.610964	0.434425	0.748115
rs188791736	T	C	T	C	2.71	-0.778089	0.00018	2.66877e-06	FALSE	FALSE	FALSE	ebi-a-GCST90025947	9	95873003	0.609925	437896	0.33	Serum alkaline phosphatase levels || id:ebi-a-GCST90025947	Serum alkaline phosphatase levels	Serum alkaline phosphatase levels || ||	TRUE	igd	C9orf89	BINCA	2.39315e-19	chr9	93110721	0.30391	7778_104	4.7863e-19	TRUE	inferred	u28FPf	2	1	TRUE	-0.287118	0.227356	1.5948	0.206641	0.49541
rs191448232	C	G	C	G	-1.99	-0.00101729	0.00535	0.0126879	FALSE	TRUE	FALSE	ebi-a-GCST90025947	12	7254686	0.00861845	437896	0.68	Serum alkaline phosphatase levels || id:ebi-a-GCST90025947	Serum alkaline phosphatase levels	Serum alkaline phosphatase levels || ||	TRUE	igd	C1RL	C1RL1	4.77496e-282	chr12	7102090	0.0554808	9348_1	9.54993e-282	TRUE	inferred	37FsqG	2	1	TRUE	0.000511201	0.0043309	0.0139324	0.906039	0.976538
rs1921	A	G	A	G	0.31	0.00291238	0.45719	0.391453	FALSE	FALSE	FALSE	ebi-a-GCST90025947	1	949608	0.00191683	437896	0.13	Serum alkaline phosphatase levels || id:ebi-a-GCST90025947	Serum alkaline phosphatase levels	Serum alkaline phosphatase levels || ||	TRUE	igd	ISG15	UCRP	0	chr1	1014228	0.00820601	14151_4	2.69153480400173e-312	TRUE	inferred	NMFQr5	2	1	TRUE	0.00939477	0.00618832	2.30477	0.128978	0.371401
rs199519799	C	T	C	T	-0.44	0.0165539	0.0084	0.000298208	FALSE	FALSE	FALSE	ebi-a-GCST90025947	7	134127547	0.0564273	437896	0.8	Serum alkaline phosphatase levels || id:ebi-a-GCST90025947	Serum alkaline phosphatase levels	Serum alkaline phosphatase levels || ||	TRUE	igd	AKR1B1	Aldose reductase	3.15479e-23	chr7	134442795	0.0446323	16606_85	6.30957e-23	TRUE	inferred	NGkKPm	2	1	TRUE	-0.0376225	0.128301	0.085988	0.769341	0.934133
rs1995640	T	C	T	C	-0.05	-0.00250881	0.41121	0.413165	FALSE	FALSE	FALSE	ebi-a-GCST90025947	3	44943069	0.0019276	437896	0.32	Serum alkaline phosphatase levels || id:ebi-a-GCST90025947	Serum alkaline phosphatase levels	Serum alkaline phosphatase levels || ||	TRUE	igd	TGM4	TGM4	1e-10	chr3	44901577	0.00789028	18933_4	2e-10	TRUE	inferred	ujLanv	2	1	TRUE	0.0501762	0.0393567	1.62539	0.202342	0.491885
rs199875504	T	C	T	C	0.91	0.00614154	0.0023	0.00176547	FALSE	FALSE	FALSE	ebi-a-GCST90025947	19	41114407	0.0238657	437896	0.54	Serum alkaline phosphatase levels || id:ebi-a-GCST90025947	Serum alkaline phosphatase levels	Serum alkaline phosphatase levels || ||	TRUE	igd	LTBP4	LTBP4	3.62218e-28	chr19	40608501	0.0831645	13133_73	7.24436e-28	TRUE	inferred	sn9Zxf	2	1	TRUE	0.00674895	0.0262333	0.066186	0.796973	0.934133
rs199902085	C	T	C	T	-0.92	0.0310429	0.00122	0.000102582	FALSE	FALSE	FALSE	ebi-a-GCST90025947	12	50500117	0.120687	437896	0.51	Serum alkaline phosphatase levels || id:ebi-a-GCST90025947	Serum alkaline phosphatase levels	Serum alkaline phosphatase levels || ||	TRUE	igd	GPD1	GPDA	1.77407e-19	chr12	50106334	0.102791	13697_51	3.54813e-19	TRUE	inferred	CrW3ZD	2	1	TRUE	-0.0337423	0.131236	0.0661066	0.797092	0.934133
rs200188190	T	C	T	C	-1.16	-0.0342601	0.00626	0.000198832	FALSE	FALSE	FALSE	ebi-a-GCST90025947	10	72644920	0.0789962	437896	0.41	Serum alkaline phosphatase levels || id:ebi-a-GCST90025947	Serum alkaline phosphatase levels	Serum alkaline phosphatase levels || ||	TRUE	igd	PCBD1	PHS	3.97164e-112	chr10	70885163	0.0516217	11313_100	7.94328e-112	TRUE	inferred	SSft0u	2	1	TRUE	0.0295346	0.0681129	0.18802	0.66457	0.885902
rs200264939	A	G	A	G	1.35	-0.077113	0.00276	5.88697e-05	FALSE	FALSE	FALSE	ebi-a-GCST90025947	4	38799315	0.130866	437896	0.44	Serum alkaline phosphatase levels || id:ebi-a-GCST90025947	Serum alkaline phosphatase levels	Serum alkaline phosphatase levels || ||	TRUE	igd	TLR1	TLR1	3.30347e-74	chr4	38797694	0.074231	16324_38	6.60693e-74	TRUE	inferred	iUkXvD	2	1	TRUE	-0.0571207	0.0969886	0.346853	0.5559	0.834966
rs200777949	A	G	A	G	-1.18	0.0425711	0.00215	0.000115854	FALSE	FALSE	FALSE	ebi-a-GCST90025947	5	151047030	0.08959	437896	0.74	Serum alkaline phosphatase levels || id:ebi-a-GCST90025947	Serum alkaline phosphatase levels	Serum alkaline phosphatase levels || ||	TRUE	igd	SPARC	ON	6.59128e-44	chr5	151667469	0.0852143	3043_49	1.31826e-43	TRUE	inferred	iSVhRf	2	1	TRUE	-0.0360772	0.0759684	0.225528	0.63486	0.885902
rs200868132	ATG	C	CG	NA	-2.45	-0.0969696	0.00115	0.000323087	FALSE	FALSE	FALSE	ebi-a-GCST90025947	5	180017689	0.0541848	437896	0.0810009	Serum alkaline phosphatase levels || id:ebi-a-GCST90025947	Serum alkaline phosphatase levels	Serum alkaline phosphatase levels || ||	TRUE	igd	SCGB3A1	Secretoglobin family 3A member 1	1.73368e-86	chr5	180590693	0.124518	6252_62	3.46737e-86	FALSE	inferred	fogH3i	2	1	TRUE	0.0395794	0.0222075	3.17642	0.0747081	0.271646
rs201058049	T	G	T	G	-0.83	-0.0272483	0.01113	0.0057198	FALSE	FALSE	FALSE	ebi-a-GCST90025947	22	37420423	0.0134679	437896	0.0739997	Serum alkaline phosphatase levels || id:ebi-a-GCST90025947	Serum alkaline phosphatase levels	Serum alkaline phosphatase levels || ||	TRUE	igd	MPST	THTM	2.08435e-104	chr22	37024382	0.0383064	12686_15	4.16869e-104	TRUE	inferred	stoDDm	2	1	TRUE	0.0328293	0.016297	4.05797	0.0439633	0.198061
rs201519174	C	G	C	G	0.94	-0.0674148	0.00459	0.000645757	FALSE	TRUE	FALSE	ebi-a-GCST90025947	2	25384325	0.0388651	437896	0.24	Serum alkaline phosphatase levels || id:ebi-a-GCST90025947	Serum alkaline phosphatase levels	Serum alkaline phosphatase levels || ||	TRUE	igd	POMC	Corticotropin-lipotropin	9.97631e-58	chr2	25161456	0.0588521	9204_33	1.99526e-57	TRUE	inferred	G5xzze	2	2	TRUE	-0.0717179	0.041589	2.97371	0.0846275	0.293062
rs201889975	G	A	G	A	-1.01	-0.0637625	0.00074	5.85965e-05	FALSE	FALSE	FALSE	ebi-a-GCST90025947	9	33261122	0.164575	437896	0.55	Serum alkaline phosphatase levels || id:ebi-a-GCST90025947	Serum alkaline phosphatase levels	Serum alkaline phosphatase levels || ||	TRUE	igd	BAG1	BAG-1	0	chr9	33261124	0.15551	17195_43	1e-10	TRUE	inferred	mRiWvY	2	1	TRUE	0.0631312	0.163235	0.149575	0.698941	0.902979
rs2020854	C	T	C	T	-0.31	-0.00425874	0.09012	0.0673225	FALSE	FALSE	FALSE	ebi-a-GCST90025947	12	56743367	0.00390096	437896	0.22	Serum alkaline phosphatase levels || id:ebi-a-GCST90025947	Serum alkaline phosphatase levels	Serum alkaline phosphatase levels || ||	TRUE	igd	APOF	Apo F	1.61797e-102	chr12	56349583	0.0144414	12370_30	3.23594e-102	TRUE	inferred	1AyUSv	2	1	TRUE	0.0137379	0.0126	1.18877	0.275578	0.595758
rs2020921	A	G	A	G	-0.59	0.00844834	0.03337	0.0239611	FALSE	FALSE	FALSE	ebi-a-GCST90025947	8	42044965	0.00622704	437896	0.32	Serum alkaline phosphatase levels || id:ebi-a-GCST90025947	Serum alkaline phosphatase levels	Serum alkaline phosphatase levels || ||	TRUE	igd	PLAT	tPA	1.81539e-144	chr8	42187447	0.0230774	2212_69	3.63078e-144	TRUE	inferred	boDdEw	2	1	TRUE	-0.0143192	0.0105692	1.83552	0.175477	0.458941
rs202102393	A	G	A	G	-1.7	0.0134928	0.00611	0.000475807	FALSE	FALSE	FALSE	ebi-a-GCST90025947	5	54405979	0.046554	437896	0.96	Serum alkaline phosphatase levels || id:ebi-a-GCST90025947	Serum alkaline phosphatase levels	Serum alkaline phosphatase levels || ||	TRUE	igd	GZMA	granzyme A	1.17211e-211	chr5	55110151	0.0547913	3440_7	2.34423e-211	TRUE	inferred	wZkc8x	2	1	TRUE	-0.00793694	0.0273859	0.0839948	0.771955	0.934133
rs2070600	T	C	T	C	-0.74	0.00802238	0.04306	0.0638984	FALSE	FALSE	FALSE	ebi-a-GCST90025947	6	32151443	0.00516584	437896	0.2	Serum alkaline phosphatase levels || id:ebi-a-GCST90025947	Serum alkaline phosphatase levels	Serum alkaline phosphatase levels || ||	TRUE	igd	AGER	sRAGE	2.23342e-296	chr6	32183666	0.0201218	4125_52	4.46684e-296	TRUE	inferred	bEbmQT	2	1	TRUE	-0.0108411	0.00698709	2.40741	0.120762	0.369542
rs2071387	G	A	G	A	0.09	0.00219996	0.20571	0.181189	FALSE	FALSE	FALSE	ebi-a-GCST90025947	3	139257603	0.00246658	437896	0.28	Serum alkaline phosphatase levels || id:ebi-a-GCST90025947	Serum alkaline phosphatase levels	Serum alkaline phosphatase levels || ||	TRUE	igd	RBP1	CRBP	5.74077e-21	chr3	139538761	0.0096552	19279_42	1.14815e-20	TRUE	inferred	rFoztJ	2	1	TRUE	0.024444	0.0275316	0.788281	0.37462	0.721091
rs2072696	C	G	C	G	-0.2	0.00505905	0.24779	0.239047	FALSE	TRUE	FALSE	ebi-a-GCST90025947	8	86351051	0.00222836	437896	0.0259998	Serum alkaline phosphatase levels || id:ebi-a-GCST90025947	Serum alkaline phosphatase levels	Serum alkaline phosphatase levels || ||	TRUE	igd	CA3	Carbonic anhydrase III	2.50594e-97	chr8	85438822	0.00956793	3799_11	5.01187e-97	TRUE	inferred	DVXbhB	2	1	TRUE	-0.0252952	0.0112073	5.09418	0.0240063	0.134615
rs2125739	C	T	C	T	-0.18	-0.00595909	0.24693	0.253275	FALSE	FALSE	FALSE	ebi-a-GCST90025947	6	43412865	0.00217302	437896	0.00109999	Serum alkaline phosphatase levels || id:ebi-a-GCST90025947	Serum alkaline phosphatase levels	Serum alkaline phosphatase levels || ||	TRUE	igd	DLK2	EGFL9	1.54515e-85	chr6	43445127	0.00920023	9359_9	3.0903e-85	TRUE	inferred	eTBFK4	2	1	TRUE	0.0331061	0.0121903	7.37535	0.00661238	0.0457969
rs2228603	T	C	T	C	-0.33	-0.0789875	0.07397	0.0743417	FALSE	FALSE	FALSE	ebi-a-GCST90025947	19	19329924	0.00365501	437896	2.50035e-111	Serum alkaline phosphatase levels || id:ebi-a-GCST90025947	Serum alkaline phosphatase levels	Serum alkaline phosphatase levels || ||	TRUE	igd	NCAN	CSPG3	3.22827e-94	chr19	19219115	0.0160517	15573_110	6.45654e-94	TRUE	inferred	4Y7ON9	2	1	TRUE	0.239356	0.0160694	221.866	3.54279e-50	1.325e-47
rs2229259	T	C	T	C	0.45	-0.00591068	0.08774	0.101128	FALSE	FALSE	FALSE	ebi-a-GCST90025947	19	39307103	0.00321291	437896	0.22	Serum alkaline phosphatase levels || id:ebi-a-GCST90025947	Serum alkaline phosphatase levels	Serum alkaline phosphatase levels || ||	TRUE	igd	ECH1	ECH1	1.61797e-231	chr19	38816463	0.0138607	12662_82	3.23594e-231	TRUE	inferred	wIP7jq	2	1	TRUE	-0.0131348	0.00715125	3.37354	0.0662514	0.256046
rs2229437	G	T	G	T	0.22	2.64278e-05	0.16215	0.175226	FALSE	FALSE	FALSE	ebi-a-GCST90025947	11	82564294	0.00252557	437896	0.99	Serum alkaline phosphatase levels || id:ebi-a-GCST90025947	Serum alkaline phosphatase levels	Serum alkaline phosphatase levels || ||	TRUE	igd	PRCP	Prolylcarboxypeptidase	3.38041e-83	chr11	82853252	0.011406	5722_78	6.76083e-83	TRUE	inferred	3w9l5R	2	1	TRUE	0.000120126	0.0114799	0.000109497	0.991651	0.996194
rs2229475	T	C	T	C	0.51	-0.0152962	0.06056	0.0595045	FALSE	FALSE	FALSE	ebi-a-GCST90025947	1	22181895	0.00399297	437896	0.00064	Serum alkaline phosphatase levels || id:ebi-a-GCST90025947	Serum alkaline phosphatase levels	Serum alkaline phosphatase levels || ||	TRUE	igd	HSPG2	Perlecan	1.14543e-191	chr1	21855402	0.0172836	15626_223	2.29087e-191	TRUE	inferred	1zQS7H	2	1	TRUE	-0.0299925	0.00789506	14.4317	0.000145338	0.0020132
rs2230199	C	G	C	G	0.1	0.00864897	0.2387	0.217239	FALSE	TRUE	FALSE	ebi-a-GCST90025947	19	6718387	0.00233977	437896	1.29999e-05	Serum alkaline phosphatase levels || id:ebi-a-GCST90025947	Serum alkaline phosphatase levels	Serum alkaline phosphatase levels || ||	TRUE	igd	C3	C3d	1.81539e-28	chr19	6718376	0.0090871	5803_24	3.63078e-28	TRUE	inferred	CoXGSL	2	1	TRUE	0.0864897	0.0246824	12.2787	0.000458155	0.00489571
rs2230641	G	A	G	A	-0.1	-0.00680079	0.20218	0.202611	FALSE	FALSE	FALSE	ebi-a-GCST90025947	5	86695274	0.00237844	437896	0.0032	Serum alkaline phosphatase levels || id:ebi-a-GCST90025947	Serum alkaline phosphatase levels	Serum alkaline phosphatase levels || ||	TRUE	igd	CCNH	Cyclin H	6.90192e-23	chr5	87399457	0.0102256	9848_22	1.38038e-22	TRUE	inferred	xl5Yer	2	1	TRUE	0.0680079	0.0247802	7.53197	0.00606134	0.0427725
rs2233859	A	C	A	C	0.14	9.31073e-06	0.46752	0.427121	FALSE	FALSE	FALSE	ebi-a-GCST90025947	14	21359808	0.00195212	437896	0.96	Serum alkaline phosphatase levels || id:ebi-a-GCST90025947	Serum alkaline phosphatase levels	Serum alkaline phosphatase levels || ||	TRUE	igd	RNASE2	RNase 2	8.689e-75	chr14	20891649	0.00766723	8394_56	1.7378e-74	TRUE	inferred	rYBgWe	2	1	TRUE	6.65052e-05	0.0139437	2.27486e-05	0.996194	0.996194
rs2236264	T	C	T	C	-0.16	0.00278687	0.15307	0.173219	FALSE	FALSE	FALSE	ebi-a-GCST90025947	14	93199080	0.00252336	437896	0.49	Serum alkaline phosphatase levels || id:ebi-a-GCST90025947	Serum alkaline phosphatase levels	Serum alkaline phosphatase levels || ||	TRUE	igd	LGMN	LGMN	5.61009e-44	chr14	92732735	0.0115448	3622_33	1.12202e-43	TRUE	inferred	Uulzhw	2	1	TRUE	-0.0174179	0.015821	1.21206	0.270924	0.593376
rs2241883	C	T	C	T	-0.11	-0.0185402	0.32536	0.307126	FALSE	FALSE	FALSE	ebi-a-GCST90025947	2	88424066	0.00206444	437896	2.90001e-22	Serum alkaline phosphatase levels || id:ebi-a-GCST90025947	Serum alkaline phosphatase levels	Serum alkaline phosphatase levels || ||	TRUE	igd	FABP1	FABPL	2.0369e-37	chr2	88124547	0.0086416	11516_7	4.0738e-37	TRUE	inferred	7SnPeH	2	1	TRUE	0.168547	0.0229685	53.8493	2.16478e-13	1.15661e-11
rs2250889	C	G	C	G	0.17	0.0200791	0.95342	0.946479	FALSE	TRUE	FALSE	ebi-a-GCST90025947	20	44642406	0.00474451	437896	1.6e-05	Serum alkaline phosphatase levels || id:ebi-a-GCST90025947	Serum alkaline phosphatase levels	Serum alkaline phosphatase levels || ||	TRUE	igd	MMP9	MMP-9	5.3576e-17	chr20	46013767	0.0204904	2579_17	1.07152e-16	TRUE	inferred	reVaFz	2	1	TRUE	0.118112	0.0313301	14.2124	0.000163294	0.00208936
rs225656	A	C	A	C	-0.05	0.0010608	0.47379	0.460174	FALSE	FALSE	FALSE	ebi-a-GCST90025947	6	142487469	0.00189662	437896	0.62	Serum alkaline phosphatase levels || id:ebi-a-GCST90025947	Serum alkaline phosphatase levels	Serum alkaline phosphatase levels || ||	TRUE	igd	VTA1	DRG-1	4e-10	chr6	142166332	0.00811602	4209_60	7e-10	TRUE	inferred	RBjRnn	2	1	TRUE	-0.021216	0.0380884	0.310271	0.577514	0.850355
rs2261033	G	A	G	A	-0.12	0.00537439	0.45141	0.425218	FALSE	FALSE	FALSE	ebi-a-GCST90025947	6	31603591	0.00292957	437896	0.0129999	Serum alkaline phosphatase levels || id:ebi-a-GCST90025947	Serum alkaline phosphatase levels	Serum alkaline phosphatase levels || ||	TRUE	igd	AIF1	AIF1	1.94523e-55	chr6	31635814	0.00767266	2849_49	3.89045e-55	TRUE	inferred	0o3H7A	2	1	TRUE	-0.0447866	0.0245805	3.31983	0.0684489	0.261223
rs2273185	A	C	A	C	-0.24	-0.00943753	0.3681	0.321118	FALSE	FALSE	FALSE	ebi-a-GCST90025947	14	92460098	0.00206342	437896	4.79999e-07	Serum alkaline phosphatase levels || id:ebi-a-GCST90025947	Serum alkaline phosphatase levels	Serum alkaline phosphatase levels || ||	TRUE	igd	ATXN3	ATX3	1.65566e-192	chr14	91993754	0.00811547	16825_20	3.31131e-192	TRUE	inferred	L2LkPc	2	1	TRUE	0.039323	0.0086998	20.4303	6.18414e-06	0.000128493
rs2276862	G	C	G	C	-0.29	0.000209627	0.17419	0.170352	FALSE	TRUE	FALSE	ebi-a-GCST90025947	3	45187785	0.00252841	437896	0.95	Serum alkaline phosphatase levels || id:ebi-a-GCST90025947	Serum alkaline phosphatase levels	Serum alkaline phosphatase levels || ||	TRUE	igd	CDCP1	CDCP1	2.23342e-166	chr3	45146293	0.0105585	16818_200	4.46684e-166	TRUE	inferred	Ejffkb	2	1	TRUE	-0.000722852	0.00871869	0.00687378	0.933924	0.988433
rs2277148	C	G	C	G	-0.15	0.000575305	0.7815	0.778911	FALSE	TRUE	FALSE	ebi-a-GCST90025947	9	80912115	0.00226193	437896	0.59	Serum alkaline phosphatase levels || id:ebi-a-GCST90025947	Serum alkaline phosphatase levels	Serum alkaline phosphatase levels || ||	TRUE	igd	PSAT1	SERC	1.04465e-52	chr9	78297199	0.00984612	18342_2	2.0893e-52	TRUE	inferred	W5KeCR	2	1	TRUE	-0.00383537	0.0150816	0.0646721	0.799258	0.934133
rs2277382	T	C	T	C	0.32	0.0080097	0.09029	0.0789926	FALSE	FALSE	FALSE	ebi-a-GCST90025947	12	52306221	0.00353411	437896	0.025	Serum alkaline phosphatase levels || id:ebi-a-GCST90025947	Serum alkaline phosphatase levels	Serum alkaline phosphatase levels || ||	TRUE	igd	ACVRL1	ALK-1	2.28544e-115	chr12	51912437	0.014035	16318_12	4.57088e-115	TRUE	inferred	8DbWc5	2	1	TRUE	0.0250303	0.0110985	5.0863	0.0241156	0.134615
rs2277989	G	A	G	A	-0.27	0.00550065	0.44988	0.484946	FALSE	FALSE	FALSE	ebi-a-GCST90025947	19	7761812	0.0019028	437896	0.0109999	Serum alkaline phosphatase levels || id:ebi-a-GCST90025947	Serum alkaline phosphatase levels	Serum alkaline phosphatase levels || ||	TRUE	igd	FCER2	CD23	5.74077e-219	chr19	7696926	0.00855402	3291_30	1.14815e-218	TRUE	inferred	cXCuN7	2	1	TRUE	-0.0203728	0.0070769	8.28732	0.00399229	0.0317684
rs2278428	A	C	A	C	-0.44	0.000507587	0.89967	0.901026	FALSE	FALSE	FALSE	ebi-a-GCST90025947	19	55418054	0.00367433	437896	0.88	Serum alkaline phosphatase levels || id:ebi-a-GCST90025947	Serum alkaline phosphatase levels	Serum alkaline phosphatase levels || ||	TRUE	igd	NCR1	NKp46	3.15479e-248	chr19	54906696	0.0130839	8360_169	6.30957e-248	TRUE	inferred	GnC91i	2	1	TRUE	-0.00115361	0.00835082	0.0190835	0.890127	0.975636
rs2283824	A	G	A	G	0.15	0.000122524	0.35117	0.422569	FALSE	FALSE	FALSE	ebi-a-GCST90025947	22	26924456	0.00193301	437896	0.57	Serum alkaline phosphatase levels || id:ebi-a-GCST90025947	Serum alkaline phosphatase levels	Serum alkaline phosphatase levels || ||	TRUE	igd	TPST2	TPST2	5.3576e-68	chr22	26528490	0.00862812	8024_64	1.07152e-67	TRUE	inferred	q4Gwuo	2	1	TRUE	0.000816827	0.0128868	0.00401762	0.94946	0.988433
rs2288158	G	T	G	T	0.33	-0.000206566	0.13012	0.136608	FALSE	FALSE	FALSE	ebi-a-GCST90025947	11	113133676	0.00277799	437896	0.96	Serum alkaline phosphatase levels || id:ebi-a-GCST90025947	Serum alkaline phosphatase levels	Serum alkaline phosphatase levels || ||	TRUE	igd	NCAM1	NCAM-120	1.34577e-149	chr11	113262954	0.0126809	4498_62	2.69153e-149	TRUE	inferred	ZSaB7T	2	1	TRUE	-0.000625958	0.00841819	0.00552908	0.940726	0.988433
rs228953	A	G	A	G	0.1	0.00215796	0.47515	0.437145	FALSE	FALSE	FALSE	ebi-a-GCST90025947	22	37531436	0.00194638	437896	0.36	Serum alkaline phosphatase levels || id:ebi-a-GCST90025947	Serum alkaline phosphatase levels	Serum alkaline phosphatase levels || ||	TRUE	igd	IL2RB	IL-2 sRb	2.28544e-32	chr22	37135396	0.00848414	9343_16	4.57088e-32	TRUE	inferred	o1Oe3G	2	1	TRUE	0.0215796	0.0195497	1.21844	0.269666	0.593376
rs2291671	A	G	A	G	0.24	0.00146125	0.24902	0.234509	FALSE	FALSE	FALSE	ebi-a-GCST90025947	3	148558447	0.00225599	437896	1	Serum alkaline phosphatase levels || id:ebi-a-GCST90025947	Serum alkaline phosphatase levels	Serum alkaline phosphatase levels || ||	TRUE	igd	CPB1	Carboxypeptidase B1	5.74077e-133	chr3	148840660	0.00979182	15375_49	1.14815e-132	TRUE	inferred	CWhoND	2	1	TRUE	0.00608854	0.00940324	0.419249	0.517312	0.81967
rs2292260	A	G	A	G	-0.26	0.00061406	0.07367	0.092761	FALSE	FALSE	FALSE	ebi-a-GCST90025947	5	131606936	0.00328706	437896	0.46	Serum alkaline phosphatase levels || id:ebi-a-GCST90025947	Serum alkaline phosphatase levels	Serum alkaline phosphatase levels || ||	TRUE	igd	PDLIM4	PDLI4	2.62404e-66	chr5	132271243	0.0151511	12387_7	5.24807e-66	TRUE	inferred	sxb80d	2	1	TRUE	-0.00236177	0.0126433	0.0348943	0.851817	0.959577
rs2302524	C	T	C	T	-0.24	-0.00337609	0.17537	0.167091	FALSE	FALSE	FALSE	ebi-a-GCST90025947	19	44156472	0.00258141	437896	0.57	Serum alkaline phosphatase levels || id:ebi-a-GCST90025947	Serum alkaline phosphatase levels	Serum alkaline phosphatase levels || ||	TRUE	igd	PLAUR	suPAR	1.65566e-113	chr19	43652320	0.0106139	2652_15	3.31131e-113	TRUE	inferred	xEeiEb	2	1	TRUE	0.014067	0.0107739	1.70476	0.191666	0.477888
rs2303147	C	T	C	T	0.18	-0.026251	0.83835	0.839028	FALSE	FALSE	FALSE	ebi-a-GCST90025947	19	49143025	0.00283078	437896	1.10002e-20	Serum alkaline phosphatase levels || id:ebi-a-GCST90025947	Serum alkaline phosphatase levels	Serum alkaline phosphatase levels || ||	TRUE	igd	CA11	CAH11	3.97164e-65	chr19	48639768	0.010587	8859_51	7.94328e-65	TRUE	inferred	QsRs4A	2	1	TRUE	-0.145839	0.0179138	66.2786	3.91489e-16	2.44028e-14
rs2304456	G	T	G	T	0.34	-0.00910524	0.12203	0.109735	FALSE	FALSE	FALSE	ebi-a-GCST90025947	3	186445052	0.00305468	437896	0.00729995	Serum alkaline phosphatase levels || id:ebi-a-GCST90025947	Serum alkaline phosphatase levels	Serum alkaline phosphatase levels || ||	TRUE	igd	KNG1	Kininogen, HMW	1.09388e-168	chr3	186727263	0.0122927	7784_1	2.18776e-168	TRUE	inferred	9UgnaT	2	1	TRUE	-0.0267801	0.00903637	8.78287	0.00304072	0.0252718
rs2308957	T	C	T	C	-0.29	0.000328472	0.00832	0.00629532	FALSE	FALSE	FALSE	ebi-a-GCST90025947	5	34911884	0.0122392	437896	0.709999	Serum alkaline phosphatase levels || id:ebi-a-GCST90025947	Serum alkaline phosphatase levels	Serum alkaline phosphatase levels || ||	TRUE	igd	RAD1	RAD1	0	chr5	34911779	0.0435713	12670_15	0	TRUE	inferred	c2JN9i	2	1	TRUE	-0.00113266	0.0422045	0.000720251	0.978589	0.98919
rs2370794	G	A	G	A	0.23	0.00061664	0.32715	0.332381	FALSE	FALSE	FALSE	ebi-a-GCST90025947	11	122714782	0.00200717	437896	0.780001	Serum alkaline phosphatase levels || id:ebi-a-GCST90025947	Serum alkaline phosphatase levels	Serum alkaline phosphatase levels || ||	TRUE	igd	CRTAM	CRTAM	7.2272e-152	chr11	122844074	0.00877086	7968_15	1.44544e-151	TRUE	inferred	3ZeWAY	2	1	TRUE	0.00268104	0.00872742	0.0943703	0.758693	0.934133
rs25683	G	A	G	A	0.27	0.00427903	0.57004	0.570639	FALSE	FALSE	FALSE	ebi-a-GCST90025947	6	160196343	0.001921	437896	0.04	Serum alkaline phosphatase levels || id:ebi-a-GCST90025947	Serum alkaline phosphatase levels	Serum alkaline phosphatase levels || ||	TRUE	igd	ACAT2	THIC	4.06415e-236	chr6	159775311	0.00823417	17341_89	8.12831e-236	TRUE	inferred	AAqacl	2	1	TRUE	0.0158483	0.00713121	4.93897	0.0262577	0.142324
rs2789422	A	G	A	G	-0.09	-0.00313357	0.39624	0.419569	FALSE	FALSE	FALSE	ebi-a-GCST90025947	1	159892088	0.00186757	437896	0.0739997	Serum alkaline phosphatase levels || id:ebi-a-GCST90025947	Serum alkaline phosphatase levels	Serum alkaline phosphatase levels || ||	TRUE	igd	TAGLN2	Transgelin-2	1.11936e-29	chr1	159922298	0.00799787	11636_33	2.23872e-29	TRUE	inferred	tgptPW	2	1	TRUE	0.0348174	0.0209802	2.75407	0.0970071	0.321068
rs2789422	A	G	A	G	-0.09	-0.00313357	0.39624	0.419569	FALSE	FALSE	FALSE	ebi-a-GCST90025947	1	159892088	0.00186757	437896	0.0739997	Serum alkaline phosphatase levels || id:ebi-a-GCST90025947	Serum alkaline phosphatase levels	Serum alkaline phosphatase levels || ||	TRUE	igd	TAGLN2	Transgelin-2	1.09388e-29	chr1	159922298	0.00799643	9201_13	2.18776e-29	TRUE	inferred	ytFVNU	2	1	TRUE	0.0348174	0.0209801	2.75409	0.0970058	0.321068
rs28385609	T	C	T	C	-0.3	0.00314137	0.17027	0.135205	FALSE	FALSE	FALSE	ebi-a-GCST90025947	6	123122464	0.002781	437896	0.21	Serum alkaline phosphatase levels || id:ebi-a-GCST90025947	Serum alkaline phosphatase levels	Serum alkaline phosphatase levels || ||	TRUE	igd	SMPDL3A	ASM3A	2.08435e-174	chr6	122801319	0.0106646	4771_10	4.16869e-174	TRUE	inferred	CZYySW	2	1	TRUE	-0.0104712	0.00927747	1.2739	0.259036	0.583611
rs28549760	C	A	C	A	-0.21	-0.00142746	0.09469	0.13186	FALSE	FALSE	FALSE	ebi-a-GCST90025947	4	75719517	0.00282007	437896	0.450001	Serum alkaline phosphatase levels || id:ebi-a-GCST90025947	Serum alkaline phosphatase levels	Serum alkaline phosphatase levels || ||	TRUE	igd	BTC	BTC	9.31044e-53	chr4	74794307	0.0137778	13088_397	1.86209e-52	TRUE	inferred	Z3ZmUG	2	1	TRUE	0.00679743	0.0134363	0.255935	0.612927	0.875162
rs288326	A	G	A	G	0.54	0.00155948	0.08446	0.119002	FALSE	FALSE	FALSE	ebi-a-GCST90025947	2	183703336	0.00293106	437896	0.59	Serum alkaline phosphatase levels || id:ebi-a-GCST90025947	Serum alkaline phosphatase levels	Serum alkaline phosphatase levels || ||	TRUE	igd	FRZB	sFRP-3	1.94523e-281	chr2	182838608	0.0150715	13740_51	3.89045e-281	TRUE	inferred	bDLfpJ	2	1	TRUE	0.00288793	0.00542849	0.283018	0.59473	0.862128
rs28936415	A	G	A	G	-1	-0.0254138	0.00581	0.00593631	FALSE	FALSE	FALSE	ebi-a-GCST90025947	16	8905010	0.0125713	437896	0.00549997	Serum alkaline phosphatase levels || id:ebi-a-GCST90025947	Serum alkaline phosphatase levels	Serum alkaline phosphatase levels || ||	TRUE	igd	PMM2	Phosphomannomutase 2	5.11646e-76	chr16	8811153	0.0543079	17794_6	1.02329e-75	TRUE	inferred	fLFds9	2	1	TRUE	0.0254138	0.0126468	4.03809	0.0444843	0.198061
rs28999668	GGTCCGCTG	GTGGTCCGC	G	NA	0.31	0.00465527	0.06303	0.049533	FALSE	FALSE	FALSE	ebi-a-GCST90025947	8	103251180	0.00462166	437896	0.5	Serum alkaline phosphatase levels || id:ebi-a-GCST90025947	Serum alkaline phosphatase levels	Serum alkaline phosphatase levels || ||	TRUE	igd	RRM2B	RIR2B	3.0128e-81	chr8	102238962	0.0162691	8925_25	6.0256e-81	FALSE	inferred	kURfe5	2	1	TRUE	0.015017	0.0149294	1.01177	0.314479	0.642706
rs3009182	T	C	T	C	0.14	0.0010152	0.77884	0.788013	FALSE	FALSE	FALSE	ebi-a-GCST90025947	1	120378678	0.00231969	437896	0.99	Serum alkaline phosphatase levels || id:ebi-a-GCST90025947	Serum alkaline phosphatase levels	Serum alkaline phosphatase levels || ||	TRUE	igd	REG4	REG4	1.19942e-46	chr1	119836055	0.00979459	11102_22	2.39883e-46	TRUE	inferred	X9OpmO	2	1	TRUE	0.00725143	0.016577	0.191353	0.661793	0.885902
rs3014874	A	G	A	G	-0.22	-0.00233178	0.25791	0.266245	FALSE	FALSE	FALSE	ebi-a-GCST90025947	1	153337943	0.00208462	437896	0.58	Serum alkaline phosphatase levels || id:ebi-a-GCST90025947	Serum alkaline phosphatase levels	Serum alkaline phosphatase levels || ||	TRUE	igd	S100A12	S100A12	7.74408e-116	chr1	153365467	0.00962908	5852_6	1.54882e-115	TRUE	inferred	dJWYbf	2	1	TRUE	0.010599	0.00948689	1.24819	0.263898	0.591005
rs3136516	A	G	A	G	0.11	-0.00761568	0.56207	0.521235	FALSE	FALSE	FALSE	ebi-a-GCST90025947	11	46760756	0.00191784	437896	3.40001e-05	Serum alkaline phosphatase levels || id:ebi-a-GCST90025947	Serum alkaline phosphatase levels	Serum alkaline phosphatase levels || ||	TRUE	igd	F2	Thrombin	2.33868e-41	chr11	46739206	0.00819731	4157_2	4.67735e-41	TRUE	inferred	VLB90J	2	1	TRUE	-0.0692335	0.0181823	14.4989	0.000140239	0.0020132
rs3136516	A	G	A	G	0.1	-0.00761568	0.56207	0.521235	FALSE	FALSE	FALSE	ebi-a-GCST90025947	11	46760756	0.00191784	437896	3.40001e-05	Serum alkaline phosphatase levels || id:ebi-a-GCST90025947	Serum alkaline phosphatase levels	Serum alkaline phosphatase levels || ||	TRUE	igd	F2	Prothrombin	5.87449e-35	chr11	46739206	0.00814401	5316_54	1.1749e-34	TRUE	inferred	gaRttG	2	1	TRUE	-0.0761568	0.0201564	14.2756	0.000157901	0.00208936
rs34095724	T	C	T	C	-0.19	0.000245654	0.05375	0.0353209	FALSE	FALSE	FALSE	ebi-a-GCST90025947	3	184099050	0.00525998	437896	0.8	Serum alkaline phosphatase levels || id:ebi-a-GCST90025947	Serum alkaline phosphatase levels	Serum alkaline phosphatase levels || ||	TRUE	igd	CHRD	CHRD	3.53973e-27	chr3	184381262	0.0177014	13438_115	7.07946e-27	TRUE	inferred	Nsr3Rq	2	1	TRUE	-0.00129292	0.0276844	0.00218108	0.962751	0.988433
rs34114770	A	G	A	G	1.34	0.0257775	0.00446	0.00468027	FALSE	FALSE	FALSE	ebi-a-GCST90025947	12	96181085	0.0142423	437896	0.0949992	Serum alkaline phosphatase levels || id:ebi-a-GCST90025947	Serum alkaline phosphatase levels	Serum alkaline phosphatase levels || ||	TRUE	igd	NTN4	NET4	1.99054e-105	chr12	95787307	0.0615377	3327_27	3.98107e-105	TRUE	inferred	KWDAyF	2	1	TRUE	0.0192369	0.0106652	3.25335	0.0712775	0.266304
[truncated: 2,166 more rows]
